# Supplementary material for: Chromosome organization shapes replisome dynamics in Caulobacter crescentus
Source: Nat Commun. 2024 Apr 24;15:3460. doi: 10.1038/s41467-024-47849-6 (PMC11043382; doi:10.1038/s41467-024-47849-6)
Supplement: Supplementary file 4 — Supplementary Data 1 [file 41467_2024_47849_MOESM4_ESM.xlsx]

## Sheet: Sheet1
REAGENT or RESOURCE	SOURCE	IDENTIFIER
Bacterial and virus strains
CB15N (wild-type NA1000 synchronizable Caulobacter crescentus)	Lab stock	NCBI: txid565050
CB15N :: dnaN-mCherry	Justine Collier lab1	JC388
CB15N :: holB-YFP	Anjana Badrinarayanan lab2	N/A
CB15N :: dnaB-YFP	Lucy Shapiro lab3	N/A
CB15N :: Pxyl-SSB-sfGFP	This study	N/A
CB15N :: dnaN-sfGFP	This study	N/A
CB15N :: dnaN-sfGFP :: Pxyl-zapT-mScarlet-I	This study	N/A
CB15N :: dnaN-sfGFP :: Pxyl-SSB-mScarlet-I	This study	N/A
CB15N :: holB-YFP :: Pxyl-SSB-mScarlet-I	This study	N/A
CB15N :: dnaB-YFP :: Pxyl-SSB-mScarlet-I	This study	N/A
CB15N :: gfp-parB	Martin Thanbichler lab4	MT174
CB15N :: gfp-parB :: dnaN-mCherry	This study	N/A
CB15N :: PlacI-lacI (hfA locus) :: Plac-dnaA (dnaA locus) :: ISce1@ori :: Pxyl-parAK20R	Anjana Badrinarayanan lab5	N/A
CB15N :: parB-gfp :: dnaN-mCherry ::Pxyl-parAK20R	This study	N/A
CB15N :: L1 (mcherry-parBP1-parSP1@Cc_3705700)	This study	N/A
CB15N :: R1 (GFP-parBpMT1-parSpMT1@Cc_337800)	This study	N/A
CB15N :: L1 :: R1 (mcherry-parBP1-parSP1@Cc_3705700 :: GFP-parBpMT1-parSpMT1@Cc_337800)	This study	N/A
CB15N :: L5’ (mcherry-parBP1-parSP1@Cc_2357000)	This study	N/A
CB15N :: R5’ (yGFP-parBpMT1-parSpMT1@Cc_1684700)	This study	N/A
CB15N :: mcherry-parBP1-parSP1@Cc_2357000 :: yGFP-parBpMT1-parSpMT1@Cc_1684700	This study	AB474
CB15N ∆smc	Tung Le et al.6	TLS53
CB15N flip1-5	Tung Le lab7	TLS1608
CB15N ∆rsaA	Tung Le et al.6	TLS87
CB15N ∆smc :: dnaN-sfGFP	This study	N/A
CB15N flip1-5 :: dnaN-sfGFP	This study	N/A
CB15N flip1-5 :: Pxyl-SSB-sfGFP	This study	N/A
CB15N ∆rsaA :: dnaN-sfGFP	This study	N/A
CB15N ∆rsaA :: dnaN-sfGFP :: Pxyl-rsaA	This study	N/A
CB15N :: dnaN-sfGFP :: Pxyl-rsaA	This study	N/A
CB15N :: L2 (#102_tet_3645906)	Patrick Viollier lab8	N/A
CB15N :: R2 (#85_tet_433392)	Patrick Viollier lab8	N/A
CB15N :: L3 (#11_tet_3029646)	Patrick Viollier lab8	N/A
CB15N :: R3 (#3_tet_957206)	Patrick Viollier lab8	N/A
CB15N :: L4 (#77_tet_2635677)	Patrick Viollier lab8	N/A
CB15N :: R4 (#89_tet_1349907)	Patrick Viollier lab8	N/A
CB15N :: L5 (#97_tet_2495294)	Patrick Viollier lab8	N/A
CB15N :: R5 (#8_tet_1498826)	Patrick Viollier lab8	N/A
CB15N :: L6 (#2_tet_2351851)	Patrick Viollier lab8	N/A
CB15N :: R6 (#129_tet_1661370)	Patrick Viollier lab8	N/A
E. coli S17-1	Simon et al.9	N/A
Phage Cr30	Ely et al.10	N/A
Chemicals, peptides, and recombinant proteins
Agarose	ThermoFisher	Cat #16520050
Xylose	Merck	Cat #108689
Spectinomycin	Sigma	Cat #S4014
Kanamycin	Fisher Scientific	Cat #BP2463
Gentamycin	AppliChem	Cat #A1492
Recombinant DNA
pDnaN-mCherry	Justine Collier lab1	N/A
pDnaN-sfGFP	This study	RRID:Addgene_207246
pWX967 (pNPTS138-yGFP-parBpMT1-parSpMT1 @Atu3973/ATU_RS18530)	Xindan Wang lab11	N/A
pWX995 (pNPTS138-mcherry-parBP1-parSP1 @Atu0048/ATU_RS00235)	Xindan Wang lab11	N/A
pMCS-1	Martin Thanbichler lab12	N/A
pMCS-2	Martin Thanbichler lab12	N/A
pL1 (pMCS-2-mcherry-parBP1-parSP1 @Cc_3705700)	This study	RRID:Addgene_207047
pR1 (pMCS-1-yGFP-parBpMT1-parSpMT1 @Cc_337800)	This study	RRID:Addgene_207248
pL5’ (pMCS-2-mcherry-parBP1-parSP1 @Cc_2357000)	This study	N/A
pR5’ (pMCS-1-yGFP-parBpMT1-parSpMT1 @Cc_1684700)	This study	N/A
Pxyl-ftsZ-sfGFP	Lab stock	RRID:Addgene_174505
Pxyl-zapT-mScarlet-I	This study	RRID:Addgene_207249
Pxyl-SSB-mScarlet-I (kanamycin resistant)	This study	N/A
Pxyl-SSB-mScarlet-I (gentamycin resistant)	This study	N/A
Pxyl-rsaA	This study	RRID:Addgene_207250
Software and algorithms
Fiji	Schindelin et al.13	RRID:SCR_002285
MicrobeJ	Ducret et al.14	RRID:SCR_023914
TrackMate	Tinevez et al.15	https://imagej.net/plugins/trackmate
Python	Python Software Foundation	RRID:SCR_008394
Reference:
1. Collier, J. & Shapiro, L. Feedback Control of DnaA-Mediated Replication Initiation by Replisome-Associated HdaA Protein in Caulobacter. J. Bacteriol. 191, 5706–5716 (2009).
2. Joseph, A. M., Daw, S., Sadhir, I. & Badrinarayanan, A. Coordination between nucleotide excision repair and specialized polymerase DnaE2 action enables DNA damage survival in non-replicating bacteria. eLife 10, e67552 (2021).
3. Jensen, R. B., Wang, S. C. & Shapiro, L. A moving DNA replication factory in Caulobacter crescentus. EMBO J. 20, 4952–4963 (2001).
4. Thanbichler, M. & Shapiro, L. MipZ, a Spatial Regulator Coordinating Chromosome Segregation with Cell Division in Caulobacter. Cell 126, 147–162 (2006).
5. Badrinarayanan, A., Le, T. B. K. & Laub, M. T. Rapid pairing and resegregation of distant homologous loci enables double-strand break repair in bacteria. J. Cell Biol. 210, 385–400 (2015).
6. Le, T. B. K., Imakaev, M. V., Mirny, L. A. & Laub, M. T. High-Resolution Mapping of the Spatial Organization of a Bacterial Chromosome. Science 342, 731–734 (2013).
7. Tran, N. T., Laub, M. T. & Le, T. B. K. SMC Progressively Aligns Chromosomal Arms in Caulobacter crescentus but Is Antagonized by Convergent Transcription. Cell Rep. 20, 2057–2071 (2017).
8. Viollier, P. H. et al. Rapid and sequential movement of individual chromosomal loci to specific subcellular locations during bacterial DNA replication. Proc. Natl Acad. Sci. USA 101, 9257–9262 (2004).
9. Simon, R., Priefer, U. & Pühler, A. A Broad Host Range Mobilization System for In Vivo Genetic Engineering: Transposon Mutagenesis in Gram Negative Bacteria. Nat. Biotechnol. 1, 784–791 (1983).
10. Ely, B. & Johnson, R. C. Generalized Transduction in Caulobacter crescentus. Genetics 87, 391–399 (1977).
11. Ren, Z. et al. Centromere Interactions Promote the Maintenance of the Multipartite Genome in Agrobacterium tumefaciens. mBio 13, e00508-22 (2022).
12. Thanbichler, M., Iniesta, A. A. & Shapiro, L. A comprehensive set of plasmids for vanillate- and xylose-inducible gene expression in Caulobacter crescentus. Nucleic Acids Res. 35, e137 (2007).
13. Schindelin, J. et al. Fiji: an open-source platform for biological-image analysis. Nat Methods 9, 676–682 (2012).
14. Ducret, A., Quardokus, E. M. & Brun, Y. V. MicrobeJ, a tool for high throughput bacterial cell detection and quantitative analysis. Nat. Microbiol. 1, 1–7 (2016).
15. Tinevez, J.-Y. et al. TrackMate: An open and extensible platform for single-particle tracking. Methods 115, 80–90 (2017).
