# Supplementary material for: Chromosome organization shapes replisome dynamics in Caulobacter crescentus
Source: Nat Commun. 2024 Apr 24;15:3460. doi: 10.1038/s41467-024-47849-6 (PMC11043382; doi:10.1038/s41467-024-47849-6)
Supplement: Supplementary file 14 — Source Data [file 41467_2024_47849_MOESM14_ESM.xlsx]

## Sheet: Fig.1d
For Fig.1d left (intensity profile at 30% replication time)
Cell ID	x-axis: relative length (from 0 to 1)																														y-axis: intensity (a.u.)
1	0	0.0555556	0.111111	0.166667	0.222222	0.277778	0.333333	0.388889	0.444444	0.5	0.555556	0.611111	0.666667	0.722222	0.777778	0.833333	0.888889	0.944444	1												40	42	43	48	52	49	50	53	71	66	55	50	48	47	46	46	43	40	39
2	0	0.05	0.1	0.15	0.2	0.25	0.3	0.35	0.4	0.45	0.5	0.55	0.6	0.65	0.7	0.75	0.8	0.85	0.9	0.95	1										46	49	62	91	114	109	86	69	67	64	55	52	57	61	54	49	45	40	39
3	0	0.05	0.1	0.15	0.2	0.25	0.3	0.35	0.4	0.45	0.5	0.55	0.6	0.65	0.7	0.75	0.8	0.85	0.9	0.95	1										39	38	41	48	58	65	70	62	51	46	44	42	43	40	39	38	38	39	38
4	0	0.05	0.1	0.15	0.2	0.25	0.3	0.35	0.4	0.45	0.5	0.55	0.6	0.65	0.7	0.75	0.8	0.85	0.9	0.95	1										38	39	39	42	46	54	63	63	53	45	43	42	40	40	40	41	37	39	38
5	0	0.05	0.1	0.15	0.2	0.25	0.3	0.35	0.4	0.45	0.5	0.55	0.6	0.65	0.7	0.75	0.8	0.85	0.9	0.95	1										43	48	54	65	79	81	72	60	54	49	45	44	45	43	44	46	45	47	44
6	0	0.05	0.1	0.15	0.2	0.25	0.3	0.35	0.4	0.45	0.5	0.55	0.6	0.65	0.7	0.75	0.8	0.85	0.9	0.95	1										40	42	45	51	58	68	75	76	73	63	61	57	55	55	55	53	57	60	60
7	0	0.05	0.1	0.15	0.2	0.25	0.3	0.35	0.4	0.45	0.5	0.55	0.6	0.65	0.7	0.75	0.8	0.85	0.9	0.95	1										39	39	43	45	60	68	67	55	46	45	46	45	42	43	42	38	38	38	37
8	0	0.05	0.1	0.15	0.2	0.25	0.3	0.35	0.4	0.45	0.5	0.55	0.6	0.65	0.7	0.75	0.8	0.85	0.9	0.95	1										36	37	41	45	45	48	48	58	61	54	46	45	44	42	44	45	39	39	37
9	0	0.05	0.1	0.15	0.2	0.25	0.3	0.35	0.4	0.45	0.5	0.55	0.6	0.65	0.7	0.75	0.8	0.85	0.9	0.95	1										46	54	69	98	143	162	144	108	85	75	75	74	80	87	100	89	80	61	51
10	0	0.05	0.1	0.15	0.2	0.25	0.3	0.35	0.4	0.45	0.5	0.55	0.6	0.65	0.7	0.75	0.8	0.85	0.9	0.95	1										39	40	42	44	58	73	71	57	52	47	47	52	48	45	43	40	39	38	37
11	0	0.05	0.1	0.15	0.2	0.25	0.3	0.35	0.4	0.45	0.5	0.55	0.6	0.65	0.7	0.75	0.8	0.85	0.9	0.95	1										38	39	42	47	52	51	48	46	44	42	42	41	40	40	40	40	43	40	38
12	0	0.05	0.1	0.15	0.2	0.25	0.3	0.35	0.4	0.45	0.5	0.55	0.6	0.65	0.7	0.75	0.8	0.85	0.9	0.95	1										35	37	38	39	42	47	51	58	62	60	52	45	40	39	40	39	37	38	36
13	0	0.05	0.1	0.15	0.2	0.25	0.3	0.35	0.4	0.45	0.5	0.55	0.6	0.65	0.7	0.75	0.8	0.85	0.9	0.95	1										38	38	44	48	61	75	84	81	62	57	51	48	45	46	45	51	54	56	55
14	0	0.05	0.1	0.15	0.2	0.25	0.3	0.35	0.4	0.45	0.5	0.55	0.6	0.65	0.7	0.75	0.8	0.85	0.9	0.95	1										39	42	43	53	63	67	66	60	50	48	43	40	40	42	40	43	41	40	39
15	0	0.05	0.1	0.15	0.2	0.25	0.3	0.35	0.4	0.45	0.5	0.55	0.6	0.65	0.7	0.75	0.8	0.85	0.9	0.95	1										35	36	37	39	42	44	48	56	54	53	48	47	45	44	44	42	43	40	40
16	0	0.05	0.1	0.15	0.2	0.25	0.3	0.35	0.4	0.45	0.5	0.55	0.6	0.65	0.7	0.75	0.8	0.85	0.9	0.95	1										44	50	60	74	73	57	50	50	50	47	43	42	44	43	43	47	51	48	43
17	0	0.047619	0.0952381	0.142857	0.190476	0.238095	0.285714	0.333333	0.380952	0.428571	0.47619	0.52381	0.571429	0.619048	0.666667	0.714286	0.761905	0.809524	0.857143	0.904762	0.952381	1									38	38	38	39	42	49	53	55	56	65	71	66	55	47	46	47	43	38	37
18	0	0.047619	0.0952381	0.142857	0.190476	0.238095	0.285714	0.333333	0.380952	0.428571	0.47619	0.52381	0.571429	0.619048	0.666667	0.714286	0.761905	0.809524	0.857143	0.904762	0.952381	1									44	46	51	55	55	61	77	82	81	62	55	49	45	49	54	53	47	42	41
19	0	0.047619	0.0952381	0.142857	0.190476	0.238095	0.285714	0.333333	0.380952	0.428571	0.47619	0.52381	0.571429	0.619048	0.666667	0.714286	0.761905	0.809524	0.857143	0.904762	0.952381	1									43	45	52	65	78	92	111	112	106	92	79	68	61	63	64	61	64	73	70
20	0	0.047619	0.0952381	0.142857	0.190476	0.238095	0.285714	0.333333	0.380952	0.428571	0.47619	0.52381	0.571429	0.619048	0.666667	0.714286	0.761905	0.809524	0.857143	0.904762	0.952381	1									43	50	57	68	89	97	94	76	55	49	49	47	47	49	50	53	54	50	44
21	0	0.047619	0.0952381	0.142857	0.190476	0.238095	0.285714	0.333333	0.380952	0.428571	0.47619	0.52381	0.571429	0.619048	0.666667	0.714286	0.761905	0.809524	0.857143	0.904762	0.952381	1									38	40	44	45	48	59	75	76	75	60	53	47	41	44	39	38	36	37	37
22	0	0.047619	0.0952381	0.142857	0.190476	0.238095	0.285714	0.333333	0.380952	0.428571	0.47619	0.52381	0.571429	0.619048	0.666667	0.714286	0.761905	0.809524	0.857143	0.904762	0.952381	1									47	61	69	73	80	85	77	57	50	48	46	42	40	40	43	45	48	43	42
23	0	0.047619	0.0952381	0.142857	0.190476	0.238095	0.285714	0.333333	0.380952	0.428571	0.47619	0.52381	0.571429	0.619048	0.666667	0.714286	0.761905	0.809524	0.857143	0.904762	0.952381	1									47	61	69	73	80	85	77	57	50	48	46	42	40	40	43	45	48	43	42
24	0	0.047619	0.0952381	0.142857	0.190476	0.238095	0.285714	0.333333	0.380952	0.428571	0.47619	0.52381	0.571429	0.619048	0.666667	0.714286	0.761905	0.809524	0.857143	0.904762	0.952381	1									38	38	41	47	51	58	62	63	67	69	67	50	46	44	41	42	42	44	45
25	0	0.047619	0.0952381	0.142857	0.190476	0.238095	0.285714	0.333333	0.380952	0.428571	0.47619	0.52381	0.571429	0.619048	0.666667	0.714286	0.761905	0.809524	0.857143	0.904762	0.952381	1									38	38	41	47	51	58	62	63	67	69	67	50	46	44	41	42	42	44	45
26	0	0.047619	0.0952381	0.142857	0.190476	0.238095	0.285714	0.333333	0.380952	0.428571	0.47619	0.52381	0.571429	0.619048	0.666667	0.714286	0.761905	0.809524	0.857143	0.904762	0.952381	1									38	40	42	48	61	60	58	51	48	47	42	42	41	44	46	49	54	58	52
27	0	0.047619	0.0952381	0.142857	0.190476	0.238095	0.285714	0.333333	0.380952	0.428571	0.47619	0.52381	0.571429	0.619048	0.666667	0.714286	0.761905	0.809524	0.857143	0.904762	0.952381	1									38	39	40	46	48	60	66	56	52	48	57	56	56	50	45	43	39	38	39
28	0	0.047619	0.0952381	0.142857	0.190476	0.238095	0.285714	0.333333	0.380952	0.428571	0.47619	0.52381	0.571429	0.619048	0.666667	0.714286	0.761905	0.809524	0.857143	0.904762	0.952381	1									39	41	42	48	57	67	68	62	56	49	51	53	53	50	45	45	49	50	47
29	0	0.047619	0.0952381	0.142857	0.190476	0.238095	0.285714	0.333333	0.380952	0.428571	0.47619	0.52381	0.571429	0.619048	0.666667	0.714286	0.761905	0.809524	0.857143	0.904762	0.952381	1									46	51	53	59	56	55	51	44	43	42	41	43	43	43	49	54	57	52	45
30	0	0.047619	0.0952381	0.142857	0.190476	0.238095	0.285714	0.333333	0.380952	0.428571	0.47619	0.52381	0.571429	0.619048	0.666667	0.714286	0.761905	0.809524	0.857143	0.904762	0.952381	1									42	44	45	53	74	79	62	54	46	49	44	45	45	43	42	40	42	45	41
31	0	0.047619	0.0952381	0.142857	0.190476	0.238095	0.285714	0.333333	0.380952	0.428571	0.47619	0.52381	0.571429	0.619048	0.666667	0.714286	0.761905	0.809524	0.857143	0.904762	0.952381	1									42	43	46	64	85	91	78	53	45	44	43	42	42	39	39	39	38	37	37
32	0	0.047619	0.0952381	0.142857	0.190476	0.238095	0.285714	0.333333	0.380952	0.428571	0.47619	0.52381	0.571429	0.619048	0.666667	0.714286	0.761905	0.809524	0.857143	0.904762	0.952381	1									36	37	42	46	55	60	60	50	42	41	40	40	39	38	39	44	42	40	39
33	0	0.047619	0.0952381	0.142857	0.190476	0.238095	0.285714	0.333333	0.380952	0.428571	0.47619	0.52381	0.571429	0.619048	0.666667	0.714286	0.761905	0.809524	0.857143	0.904762	0.952381	1									37	38	43	48	50	52	52	50	47	43	40	40	43	43	43	40	39	38	36
34	0	0.047619	0.0952381	0.142857	0.190476	0.238095	0.285714	0.333333	0.380952	0.428571	0.47619	0.52381	0.571429	0.619048	0.666667	0.714286	0.761905	0.809524	0.857143	0.904762	0.952381	1									37	38	38	37	38	40	44	50	56	60	56	49	44	43	44	44	44	41	39
35	0	0.047619	0.0952381	0.142857	0.190476	0.238095	0.285714	0.333333	0.380952	0.428571	0.47619	0.52381	0.571429	0.619048	0.666667	0.714286	0.761905	0.809524	0.857143	0.904762	0.952381	1									42	42	44	52	65	60	52	48	44	43	42	42	45	43	44	45	44	48	51
36	0	0.047619	0.0952381	0.142857	0.190476	0.238095	0.285714	0.333333	0.380952	0.428571	0.47619	0.52381	0.571429	0.619048	0.666667	0.714286	0.761905	0.809524	0.857143	0.904762	0.952381	1									44	47	51	60	69	67	63	57	55	46	44	42	40	41	44	45	46	42	39
37	0	0.047619	0.0952381	0.142857	0.190476	0.238095	0.285714	0.333333	0.380952	0.428571	0.47619	0.52381	0.571429	0.619048	0.666667	0.714286	0.761905	0.809524	0.857143	0.904762	0.952381	1									42	50	58	69	80	87	80	66	58	53	45	40	39	38	38	36	35	36	38
38	0	0.047619	0.0952381	0.142857	0.190476	0.238095	0.285714	0.333333	0.380952	0.428571	0.47619	0.52381	0.571429	0.619048	0.666667	0.714286	0.761905	0.809524	0.857143	0.904762	0.952381	1									41	41	46	51	55	64	71	73	60	52	50	48	49	48	48	52	57	54	48
39	0	0.047619	0.0952381	0.142857	0.190476	0.238095	0.285714	0.333333	0.380952	0.428571	0.47619	0.52381	0.571429	0.619048	0.666667	0.714286	0.761905	0.809524	0.857143	0.904762	0.952381	1									40	44	51	55	60	72	77	69	60	58	54	54	53	52	51	45	45	49	49
40	0	0.047619	0.0952381	0.142857	0.190476	0.238095	0.285714	0.333333	0.380952	0.428571	0.47619	0.52381	0.571429	0.619048	0.666667	0.714286	0.761905	0.809524	0.857143	0.904762	0.952381	1									46	51	74	90	107	111	86	62	51	48	45	45	45	42	39	41	43	41	39
41	0	0.0454545	0.0909091	0.136364	0.181818	0.227273	0.272727	0.318182	0.363636	0.409091	0.454545	0.5	0.545455	0.590909	0.636364	0.681818	0.727273	0.772727	0.818182	0.863636	0.909091	0.954545	1								44	43	44	52	64	71	74	57	45	42	42	48	49	46	43	44	42	41	40
42	0	0.0454545	0.0909091	0.136364	0.181818	0.227273	0.272727	0.318182	0.363636	0.409091	0.454545	0.5	0.545455	0.590909	0.636364	0.681818	0.727273	0.772727	0.818182	0.863636	0.909091	0.954545	1								38	39	42	44	49	59	63	58	50	44	42	42	43	42	46	47	45	46	42
43	0	0.0454545	0.0909091	0.136364	0.181818	0.227273	0.272727	0.318182	0.363636	0.409091	0.454545	0.5	0.545455	0.590909	0.636364	0.681818	0.727273	0.772727	0.818182	0.863636	0.909091	0.954545	1								41	41	43	45	55	60	62	60	52	48	45	43	40	39	41	44	44	45	44
44	0	0.0454545	0.0909091	0.136364	0.181818	0.227273	0.272727	0.318182	0.363636	0.409091	0.454545	0.5	0.545455	0.590909	0.636364	0.681818	0.727273	0.772727	0.818182	0.863636	0.909091	0.954545	1								39	42	48	56	65	74	71	64	54	53	48	46	44	44	39	39	39	39	38
45	0	0.0454545	0.0909091	0.136364	0.181818	0.227273	0.272727	0.318182	0.363636	0.409091	0.454545	0.5	0.545455	0.590909	0.636364	0.681818	0.727273	0.772727	0.818182	0.863636	0.909091	0.954545	1								41	41	40	42	46	55	61	64	64	55	49	46	42	42	46	46	46	48	45
46	0	0.0454545	0.0909091	0.136364	0.181818	0.227273	0.272727	0.318182	0.363636	0.409091	0.454545	0.5	0.545455	0.590909	0.636364	0.681818	0.727273	0.772727	0.818182	0.863636	0.909091	0.954545	1								38	39	43	46	48	53	54	54	48	42	42	40	41	40	41	41	37	38	37
47	0	0.0454545	0.0909091	0.136364	0.181818	0.227273	0.272727	0.318182	0.363636	0.409091	0.454545	0.5	0.545455	0.590909	0.636364	0.681818	0.727273	0.772727	0.818182	0.863636	0.909091	0.954545	1								42	42	49	65	82	78	64	57	51	53	54	49	51	52	48	43	41	40	39
48	0	0.0454545	0.0909091	0.136364	0.181818	0.227273	0.272727	0.318182	0.363636	0.409091	0.454545	0.5	0.545455	0.590909	0.636364	0.681818	0.727273	0.772727	0.818182	0.863636	0.909091	0.954545	1								39	39	42	50	67	72	70	52	43	44	44	43	42	46	49	52	50	50	55
49	0	0.0454545	0.0909091	0.136364	0.181818	0.227273	0.272727	0.318182	0.363636	0.409091	0.454545	0.5	0.545455	0.590909	0.636364	0.681818	0.727273	0.772727	0.818182	0.863636	0.909091	0.954545	1								35	38	40	38	45	54	57	53	48	44	41	39	40	40	40	46	44	44	42
50	0	0.0454545	0.0909091	0.136364	0.181818	0.227273	0.272727	0.318182	0.363636	0.409091	0.454545	0.5	0.545455	0.590909	0.636364	0.681818	0.727273	0.772727	0.818182	0.863636	0.909091	0.954545	1								39	40	40	44	51	60	64	63	57	51	49	46	46	47	46	51	47	51	49
51	0	0.0454545	0.0909091	0.136364	0.181818	0.227273	0.272727	0.318182	0.363636	0.409091	0.454545	0.5	0.545455	0.590909	0.636364	0.681818	0.727273	0.772727	0.818182	0.863636	0.909091	0.954545	1								40	40	41	42	54	69	76	64	46	43	43	41	41	40	39	40	42	43	45
52	0	0.0454545	0.0909091	0.136364	0.181818	0.227273	0.272727	0.318182	0.363636	0.409091	0.454545	0.5	0.545455	0.590909	0.636364	0.681818	0.727273	0.772727	0.818182	0.863636	0.909091	0.954545	1								41	44	52	66	88	113	160	155	127	94	64	54	52	51	49	50	57	70	77
53	0	0.0454545	0.0909091	0.136364	0.181818	0.227273	0.272727	0.318182	0.363636	0.409091	0.454545	0.5	0.545455	0.590909	0.636364	0.681818	0.727273	0.772727	0.818182	0.863636	0.909091	0.954545	1								46	54	74	85	88	90	89	86	78	64	60	58	60	58	59	60	58	53	51
54	0	0.0454545	0.0909091	0.136364	0.181818	0.227273	0.272727	0.318182	0.363636	0.409091	0.454545	0.5	0.545455	0.590909	0.636364	0.681818	0.727273	0.772727	0.818182	0.863636	0.909091	0.954545	1								36	37	37	38	38	37	39	39	41	45	47	51	51	45	41	40	40	39	38
55	0	0.0454545	0.0909091	0.136364	0.181818	0.227273	0.272727	0.318182	0.363636	0.409091	0.454545	0.5	0.545455	0.590909	0.636364	0.681818	0.727273	0.772727	0.818182	0.863636	0.909091	0.954545	1								52	66	79	84	91	126	161	147	91	83	76	71	68	64	60	60	54	53	50
56	0	0.0454545	0.0909091	0.136364	0.181818	0.227273	0.272727	0.318182	0.363636	0.409091	0.454545	0.5	0.545455	0.590909	0.636364	0.681818	0.727273	0.772727	0.818182	0.863636	0.909091	0.954545	1								39	40	43	48	57	62	62	61	71	84	77	63	57	55	59	58	50	47	45
57	0	0.0454545	0.0909091	0.136364	0.181818	0.227273	0.272727	0.318182	0.363636	0.409091	0.454545	0.5	0.545455	0.590909	0.636364	0.681818	0.727273	0.772727	0.818182	0.863636	0.909091	0.954545	1								39	39	41	43	45	48	57	75	82	89	92	85	66	65	63	63	63	55	51
58	0	0.0454545	0.0909091	0.136364	0.181818	0.227273	0.272727	0.318182	0.363636	0.409091	0.454545	0.5	0.545455	0.590909	0.636364	0.681818	0.727273	0.772727	0.818182	0.863636	0.909091	0.954545	1								44	49	61	81	107	146	141	117	82	63	54	45	44	45	46	47	46	40	41
59	0	0.0454545	0.0909091	0.136364	0.181818	0.227273	0.272727	0.318182	0.363636	0.409091	0.454545	0.5	0.545455	0.590909	0.636364	0.681818	0.727273	0.772727	0.818182	0.863636	0.909091	0.954545	1								38	37	41	41	46	55	63	71	86	82	65	53	53	43	42	44	47	44	43
60	0	0.0454545	0.0909091	0.136364	0.181818	0.227273	0.272727	0.318182	0.363636	0.409091	0.454545	0.5	0.545455	0.590909	0.636364	0.681818	0.727273	0.772727	0.818182	0.863636	0.909091	0.954545	1								41	42	47	53	63	88	91	80	62	55	53	50	53	50	47	42	41	40	40
61	0	0.0454545	0.0909091	0.136364	0.181818	0.227273	0.272727	0.318182	0.363636	0.409091	0.454545	0.5	0.545455	0.590909	0.636364	0.681818	0.727273	0.772727	0.818182	0.863636	0.909091	0.954545	1								40	43	48	56	65	67	63	54	52	50	48	43	44	43	42	46	51	50	49
62	0	0.0454545	0.0909091	0.136364	0.181818	0.227273	0.272727	0.318182	0.363636	0.409091	0.454545	0.5	0.545455	0.590909	0.636364	0.681818	0.727273	0.772727	0.818182	0.863636	0.909091	0.954545	1								42	43	45	51	66	67	62	57	49	45	45	47	45	44	48	49	44	43	43
63	0	0.0454545	0.0909091	0.136364	0.181818	0.227273	0.272727	0.318182	0.363636	0.409091	0.454545	0.5	0.545455	0.590909	0.636364	0.681818	0.727273	0.772727	0.818182	0.863636	0.909091	0.954545	1								40	40	43	50	73	98	98	84	69	55	49	43	43	41	41	43	39	38	38
64	0	0.0454545	0.0909091	0.136364	0.181818	0.227273	0.272727	0.318182	0.363636	0.409091	0.454545	0.5	0.545455	0.590909	0.636364	0.681818	0.727273	0.772727	0.818182	0.863636	0.909091	0.954545	1								42	50	50	75	86	81	67	52	50	45	42	40	40	41	44	46	52	53	49
65	0	0.0454545	0.0909091	0.136364	0.181818	0.227273	0.272727	0.318182	0.363636	0.409091	0.454545	0.5	0.545455	0.590909	0.636364	0.681818	0.727273	0.772727	0.818182	0.863636	0.909091	0.954545	1								39	40	44	49	56	65	61	56	52	49	46	44	43	43	38	41	47	51	48
66	0	0.0454545	0.0909091	0.136364	0.181818	0.227273	0.272727	0.318182	0.363636	0.409091	0.454545	0.5	0.545455	0.590909	0.636364	0.681818	0.727273	0.772727	0.818182	0.863636	0.909091	0.954545	1								39	43	42	46	49	56	61	62	57	48	45	44	44	49	47	46	44	45	45
67	0	0.0454545	0.0909091	0.136364	0.181818	0.227273	0.272727	0.318182	0.363636	0.409091	0.454545	0.5	0.545455	0.590909	0.636364	0.681818	0.727273	0.772727	0.818182	0.863636	0.909091	0.954545	1								37	38	42	46	55	60	58	59	64	60	53	46	44	45	43	43	42	42	47
68	0	0.0454545	0.0909091	0.136364	0.181818	0.227273	0.272727	0.318182	0.363636	0.409091	0.454545	0.5	0.545455	0.590909	0.636364	0.681818	0.727273	0.772727	0.818182	0.863636	0.909091	0.954545	1								38	40	39	40	45	53	60	63	54	50	51	49	44	42	43	40	38	39	37
69	0	0.0454545	0.0909091	0.136364	0.181818	0.227273	0.272727	0.318182	0.363636	0.409091	0.454545	0.5	0.545455	0.590909	0.636364	0.681818	0.727273	0.772727	0.818182	0.863636	0.909091	0.954545	1								42	51	60	64	69	75	75	68	67	56	52	47	45	44	45	48	45	44	44
70	0	0.0454545	0.0909091	0.136364	0.181818	0.227273	0.272727	0.318182	0.363636	0.409091	0.454545	0.5	0.545455	0.590909	0.636364	0.681818	0.727273	0.772727	0.818182	0.863636	0.909091	0.954545	1								40	42	45	52	67	69	58	46	43	42	42	42	42	42	39	37	39	38	39
71	0	0.0454545	0.0909091	0.136364	0.181818	0.227273	0.272727	0.318182	0.363636	0.409091	0.454545	0.5	0.545455	0.590909	0.636364	0.681818	0.727273	0.772727	0.818182	0.863636	0.909091	0.954545	1								57	71	93	121	141	133	102	77	67	56	47	50	56	53	62	70	69	57	46
72	0	0.0454545	0.0909091	0.136364	0.181818	0.227273	0.272727	0.318182	0.363636	0.409091	0.454545	0.5	0.545455	0.590909	0.636364	0.681818	0.727273	0.772727	0.818182	0.863636	0.909091	0.954545	1								41	45	50	63	83	103	79	67	52	45	44	44	42	41	40	42	45	41	40
73	0	0.0454545	0.0909091	0.136364	0.181818	0.227273	0.272727	0.318182	0.363636	0.409091	0.454545	0.5	0.545455	0.590909	0.636364	0.681818	0.727273	0.772727	0.818182	0.863636	0.909091	0.954545	1								36	38	38	41	45	50	56	57	49	44	43	44	43	42	39	39	37	37	38
74	0	0.0454545	0.0909091	0.136364	0.181818	0.227273	0.272727	0.318182	0.363636	0.409091	0.454545	0.5	0.545455	0.590909	0.636364	0.681818	0.727273	0.772727	0.818182	0.863636	0.909091	0.954545	1								40	41	44	49	52	69	68	61	49	45	42	43	42	41	39	39	39	37	37
75	0	0.0454545	0.0909091	0.136364	0.181818	0.227273	0.272727	0.318182	0.363636	0.409091	0.454545	0.5	0.545455	0.590909	0.636364	0.681818	0.727273	0.772727	0.818182	0.863636	0.909091	0.954545	1								35	37	38	43	44	57	68	78	88	91	84	67	56	51	48	45	43	41	42
76	0	0.0454545	0.0909091	0.136364	0.181818	0.227273	0.272727	0.318182	0.363636	0.409091	0.454545	0.5	0.545455	0.590909	0.636364	0.681818	0.727273	0.772727	0.818182	0.863636	0.909091	0.954545	1								46	47	56	66	70	72	72	70	65	53	49	51	50	49	46	40	42	42	40
77	0	0.0454545	0.0909091	0.136364	0.181818	0.227273	0.272727	0.318182	0.363636	0.409091	0.454545	0.5	0.545455	0.590909	0.636364	0.681818	0.727273	0.772727	0.818182	0.863636	0.909091	0.954545	1								39	41	46	60	63	61	59	53	44	41	42	43	42	44	46	42	43	39	39
78	0	0.0454545	0.0909091	0.136364	0.181818	0.227273	0.272727	0.318182	0.363636	0.409091	0.454545	0.5	0.545455	0.590909	0.636364	0.681818	0.727273	0.772727	0.818182	0.863636	0.909091	0.954545	1								38	40	40	42	47	53	62	68	63	58	53	51	51	50	51	49	46	46	44
79	0	0.0454545	0.0909091	0.136364	0.181818	0.227273	0.272727	0.318182	0.363636	0.409091	0.454545	0.5	0.545455	0.590909	0.636364	0.681818	0.727273	0.772727	0.818182	0.863636	0.909091	0.954545	1								39	39	42	46	52	62	63	58	50	43	43	46	46	48	49	48	45	49	44
80	0	0.0454545	0.0909091	0.136364	0.181818	0.227273	0.272727	0.318182	0.363636	0.409091	0.454545	0.5	0.545455	0.590909	0.636364	0.681818	0.727273	0.772727	0.818182	0.863636	0.909091	0.954545	1								37	38	44	53	58	63	59	51	47	48	51	49	46	44	42	42	40	39	39
81	0	0.0434783	0.0869565	0.130435	0.173913	0.217391	0.26087	0.304348	0.347826	0.391304	0.434783	0.478261	0.521739	0.565217	0.608696	0.652174	0.695652	0.73913	0.782609	0.826087	0.869565	0.913043	0.956522	1							40	42	42	47	53	69	97	107	97	70	53	47	44	43	42	41	42	43	48
82	0	0.0434783	0.0869565	0.130435	0.173913	0.217391	0.26087	0.304348	0.347826	0.391304	0.434783	0.478261	0.521739	0.565217	0.608696	0.652174	0.695652	0.73913	0.782609	0.826087	0.869565	0.913043	0.956522	1							44	50	62	77	87	83	63	51	45	44	42	43	44	41	41	41	40	39	39
83	0	0.0434783	0.0869565	0.130435	0.173913	0.217391	0.26087	0.304348	0.347826	0.391304	0.434783	0.478261	0.521739	0.565217	0.608696	0.652174	0.695652	0.73913	0.782609	0.826087	0.869565	0.913043	0.956522	1							43	56	67	73	83	87	86	73	61	56	61	58	59	56	53	50	48	45	45
84	0	0.0434783	0.0869565	0.130435	0.173913	0.217391	0.26087	0.304348	0.347826	0.391304	0.434783	0.478261	0.521739	0.565217	0.608696	0.652174	0.695652	0.73913	0.782609	0.826087	0.869565	0.913043	0.956522	1							43	51	64	75	76	80	81	76	64	54	53	52	55	57	59	58	51	49	43
85	0	0.0434783	0.0869565	0.130435	0.173913	0.217391	0.26087	0.304348	0.347826	0.391304	0.434783	0.478261	0.521739	0.565217	0.608696	0.652174	0.695652	0.73913	0.782609	0.826087	0.869565	0.913043	0.956522	1							38	38	41	41	44	61	75	76	68	59	56	51	51	51	51	46	44	42	42
86	0	0.0434783	0.0869565	0.130435	0.173913	0.217391	0.26087	0.304348	0.347826	0.391304	0.434783	0.478261	0.521739	0.565217	0.608696	0.652174	0.695652	0.73913	0.782609	0.826087	0.869565	0.913043	0.956522	1							41	39	42	43	43	48	56	73	85	69	51	48	48	46	46	47	46	44	41
87	0	0.0434783	0.0869565	0.130435	0.173913	0.217391	0.26087	0.304348	0.347826	0.391304	0.434783	0.478261	0.521739	0.565217	0.608696	0.652174	0.695652	0.73913	0.782609	0.826087	0.869565	0.913043	0.956522	1							37	37	37	37	36	37	38	38	39	38	39	42	48	54	61	58	55	49	45
88	0	0.0434783	0.0869565	0.130435	0.173913	0.217391	0.26087	0.304348	0.347826	0.391304	0.434783	0.478261	0.521739	0.565217	0.608696	0.652174	0.695652	0.73913	0.782609	0.826087	0.869565	0.913043	0.956522	1							40	42	49	59	67	66	66	85	104	93	76	64	61	58	54	52	49	47	44
89	0	0.0434783	0.0869565	0.130435	0.173913	0.217391	0.26087	0.304348	0.347826	0.391304	0.434783	0.478261	0.521739	0.565217	0.608696	0.652174	0.695652	0.73913	0.782609	0.826087	0.869565	0.913043	0.956522	1							39	40	44	62	73	83	64	56	49	47	44	41	45	40	42	39	40	43	41
90	0	0.0434783	0.0869565	0.130435	0.173913	0.217391	0.26087	0.304348	0.347826	0.391304	0.434783	0.478261	0.521739	0.565217	0.608696	0.652174	0.695652	0.73913	0.782609	0.826087	0.869565	0.913043	0.956522	1							39	40	40	42	47	60	69	73	56	44	41	39	39	40	40	40	39	42	38
91	0	0.0434783	0.0869565	0.130435	0.173913	0.217391	0.26087	0.304348	0.347826	0.391304	0.434783	0.478261	0.521739	0.565217	0.608696	0.652174	0.695652	0.73913	0.782609	0.826087	0.869565	0.913043	0.956522	1							37	39	45	53	60	68	61	61	65	73	66	54	45	45	44	44	47	47	46
92	0	0.0434783	0.0869565	0.130435	0.173913	0.217391	0.26087	0.304348	0.347826	0.391304	0.434783	0.478261	0.521739	0.565217	0.608696	0.652174	0.695652	0.73913	0.782609	0.826087	0.869565	0.913043	0.956522	1							44	58	68	83	104	117	87	62	58	52	51	60	61	58	56	48	45	46	42
93	0	0.0434783	0.0869565	0.130435	0.173913	0.217391	0.26087	0.304348	0.347826	0.391304	0.434783	0.478261	0.521739	0.565217	0.608696	0.652174	0.695652	0.73913	0.782609	0.826087	0.869565	0.913043	0.956522	1							50	49	65	81	100	127	151	160	120	78	67	64	58	57	57	51	52	58	57
94	0	0.0434783	0.0869565	0.130435	0.173913	0.217391	0.26087	0.304348	0.347826	0.391304	0.434783	0.478261	0.521739	0.565217	0.608696	0.652174	0.695652	0.73913	0.782609	0.826087	0.869565	0.913043	0.956522	1							41	46	52	50	53	64	67	61	50	52	49	48	46	44	44	44	43	48	48
95	0	0.0434783	0.0869565	0.130435	0.173913	0.217391	0.26087	0.304348	0.347826	0.391304	0.434783	0.478261	0.521739	0.565217	0.608696	0.652174	0.695652	0.73913	0.782609	0.826087	0.869565	0.913043	0.956522	1							38	38	41	46	46	46	52	56	54	47	42	43	42	40	42	44	43	42	46
96	0	0.0434783	0.0869565	0.130435	0.173913	0.217391	0.26087	0.304348	0.347826	0.391304	0.434783	0.478261	0.521739	0.565217	0.608696	0.652174	0.695652	0.73913	0.782609	0.826087	0.869565	0.913043	0.956522	1							43	43	44	61	75	89	84	58	49	46	47	51	55	53	52	50	46	45	43
97	0	0.0434783	0.0869565	0.130435	0.173913	0.217391	0.26087	0.304348	0.347826	0.391304	0.434783	0.478261	0.521739	0.565217	0.608696	0.652174	0.695652	0.73913	0.782609	0.826087	0.869565	0.913043	0.956522	1							42	42	48	56	69	80	98	98	91	78	72	67	68	70	62	58	57	58	55
98	0	0.0434783	0.0869565	0.130435	0.173913	0.217391	0.26087	0.304348	0.347826	0.391304	0.434783	0.478261	0.521739	0.565217	0.608696	0.652174	0.695652	0.73913	0.782609	0.826087	0.869565	0.913043	0.956522	1							46	49	58	74	91	85	74	70	62	52	48	48	46	48	52	50	53	63	66
99	0	0.0434783	0.0869565	0.130435	0.173913	0.217391	0.26087	0.304348	0.347826	0.391304	0.434783	0.478261	0.521739	0.565217	0.608696	0.652174	0.695652	0.73913	0.782609	0.826087	0.869565	0.913043	0.956522	1							37	37	38	41	44	51	55	54	50	52	52	49	46	43	41	41	40	39	39
100	0	0.0434783	0.0869565	0.130435	0.173913	0.217391	0.26087	0.304348	0.347826	0.391304	0.434783	0.478261	0.521739	0.565217	0.608696	0.652174	0.695652	0.73913	0.782609	0.826087	0.869565	0.913043	0.956522	1							37	38	37	38	43	50	53	72	78	77	64	50	46	42	40	40	40	38	39
101	0	0.0434783	0.0869565	0.130435	0.173913	0.217391	0.26087	0.304348	0.347826	0.391304	0.434783	0.478261	0.521739	0.565217	0.608696	0.652174	0.695652	0.73913	0.782609	0.826087	0.869565	0.913043	0.956522	1							42	48	56	63	102	119	141	130	97	73	65	60	57	57	52	52	54	57	62
102	0	0.0434783	0.0869565	0.130435	0.173913	0.217391	0.26087	0.304348	0.347826	0.391304	0.434783	0.478261	0.521739	0.565217	0.608696	0.652174	0.695652	0.73913	0.782609	0.826087	0.869565	0.913043	0.956522	1							37	37	40	42	49	54	56	58	73	69	57	49	43	39	38	40	43	42	41
103	0	0.0416667	0.0833333	0.125	0.166667	0.208333	0.25	0.291667	0.333333	0.375	0.416667	0.458333	0.5	0.541667	0.583333	0.625	0.666667	0.708333	0.75	0.791667	0.833333	0.875	0.916667	0.958333	1						43	46	64	84	77	87	92	82	66	53	51	48	44	43	42	39	38	40	40
104	0	0.0416667	0.0833333	0.125	0.166667	0.208333	0.25	0.291667	0.333333	0.375	0.416667	0.458333	0.5	0.541667	0.583333	0.625	0.666667	0.708333	0.75	0.791667	0.833333	0.875	0.916667	0.958333	1						46	46	50	60	79	96	114	119	104	91	87	85	84	80	67	67	59	56	56
105	0	0.0416667	0.0833333	0.125	0.166667	0.208333	0.25	0.291667	0.333333	0.375	0.416667	0.458333	0.5	0.541667	0.583333	0.625	0.666667	0.708333	0.75	0.791667	0.833333	0.875	0.916667	0.958333	1						47	56	64	79	99	108	96	77	65	66	67	68	64	56	50	46	52	63	67
106	0	0.0416667	0.0833333	0.125	0.166667	0.208333	0.25	0.291667	0.333333	0.375	0.416667	0.458333	0.5	0.541667	0.583333	0.625	0.666667	0.708333	0.75	0.791667	0.833333	0.875	0.916667	0.958333	1						38	38	41	42	45	50	57	85	106	95	84	67	55	48	48	48	51	50	50
107	0	0.0416667	0.0833333	0.125	0.166667	0.208333	0.25	0.291667	0.333333	0.375	0.416667	0.458333	0.5	0.541667	0.583333	0.625	0.666667	0.708333	0.75	0.791667	0.833333	0.875	0.916667	0.958333	1						38	41	43	45	59	80	90	79	59	60	53	48	43	40	38	39	39	39	37
108	0	0.0416667	0.0833333	0.125	0.166667	0.208333	0.25	0.291667	0.333333	0.375	0.416667	0.458333	0.5	0.541667	0.583333	0.625	0.666667	0.708333	0.75	0.791667	0.833333	0.875	0.916667	0.958333	1						43	46	56	75	92	105	98	74	59	51	50	47	49	54	51	44	52	51	52
109	0	0.0416667	0.0833333	0.125	0.166667	0.208333	0.25	0.291667	0.333333	0.375	0.416667	0.458333	0.5	0.541667	0.583333	0.625	0.666667	0.708333	0.75	0.791667	0.833333	0.875	0.916667	0.958333	1						41	42	45	55	76	88	88	69	51	46	45	45	45	43	42	42	40	38	41
110	0	0.0416667	0.0833333	0.125	0.166667	0.208333	0.25	0.291667	0.333333	0.375	0.416667	0.458333	0.5	0.541667	0.583333	0.625	0.666667	0.708333	0.75	0.791667	0.833333	0.875	0.916667	0.958333	1						37	41	41	46	54	66	78	89	78	68	76	77	67	57	55	50	47	48	45
111	0	0.0416667	0.0833333	0.125	0.166667	0.208333	0.25	0.291667	0.333333	0.375	0.416667	0.458333	0.5	0.541667	0.583333	0.625	0.666667	0.708333	0.75	0.791667	0.833333	0.875	0.916667	0.958333	1						39	44	49	51	59	74	91	84	63	59	53	47	42	41	44	42	41	39	39
112	0	0.0416667	0.0833333	0.125	0.166667	0.208333	0.25	0.291667	0.333333	0.375	0.416667	0.458333	0.5	0.541667	0.583333	0.625	0.666667	0.708333	0.75	0.791667	0.833333	0.875	0.916667	0.958333	1						40	44	49	48	47	55	55	60	67	99	137	128	107	86	71	65	60	57	53
113	0	0.0416667	0.0833333	0.125	0.166667	0.208333	0.25	0.291667	0.333333	0.375	0.416667	0.458333	0.5	0.541667	0.583333	0.625	0.666667	0.708333	0.75	0.791667	0.833333	0.875	0.916667	0.958333	1						37	38	39	42	46	51	60	73	95	89	70	57	50	50	51	50	48	47	44
114	0	0.0416667	0.0833333	0.125	0.166667	0.208333	0.25	0.291667	0.333333	0.375	0.416667	0.458333	0.5	0.541667	0.583333	0.625	0.666667	0.708333	0.75	0.791667	0.833333	0.875	0.916667	0.958333	1						39	40	47	60	78	86	84	60	51	49	44	41	41	42	40	40	41	41	46
115	0	0.0416667	0.0833333	0.125	0.166667	0.208333	0.25	0.291667	0.333333	0.375	0.416667	0.458333	0.5	0.541667	0.583333	0.625	0.666667	0.708333	0.75	0.791667	0.833333	0.875	0.916667	0.958333	1						37	41	42	44	50	68	72	63	49	48	50	52	54	55	51	46	41	40	39
116	0	0.0416667	0.0833333	0.125	0.166667	0.208333	0.25	0.291667	0.333333	0.375	0.416667	0.458333	0.5	0.541667	0.583333	0.625	0.666667	0.708333	0.75	0.791667	0.833333	0.875	0.916667	0.958333	1						37	36	38	39	41	44	52	58	56	53	48	43	42	43	42	39	41	44	45
117	0	0.0416667	0.0833333	0.125	0.166667	0.208333	0.25	0.291667	0.333333	0.375	0.416667	0.458333	0.5	0.541667	0.583333	0.625	0.666667	0.708333	0.75	0.791667	0.833333	0.875	0.916667	0.958333	1						37	39	43	51	63	69	67	58	52	51	53	55	50	46	45	46	48	44	42
118	0	0.0416667	0.0833333	0.125	0.166667	0.208333	0.25	0.291667	0.333333	0.375	0.416667	0.458333	0.5	0.541667	0.583333	0.625	0.666667	0.708333	0.75	0.791667	0.833333	0.875	0.916667	0.958333	1						41	43	43	50	59	67	83	92	80	72	61	60	56	52	54	52	55	50	48
119	0	0.04	0.08	0.12	0.16	0.2	0.24	0.28	0.32	0.36	0.4	0.44	0.48	0.52	0.56	0.6	0.64	0.68	0.72	0.76	0.8	0.84	0.88	0.92	0.96	1					52	54	73	119	146	160	132	91	75	66	59	57	57	54	51	52	53	51	52
120	0	0.04	0.08	0.12	0.16	0.2	0.24	0.28	0.32	0.36	0.4	0.44	0.48	0.52	0.56	0.6	0.64	0.68	0.72	0.76	0.8	0.84	0.88	0.92	0.96	1					46	53	72	108	127	136	121	85	64	54	53	50	51	50	47	50	47	48	46
121	0	0.04	0.08	0.12	0.16	0.2	0.24	0.28	0.32	0.36	0.4	0.44	0.48	0.52	0.56	0.6	0.64	0.68	0.72	0.76	0.8	0.84	0.88	0.92	0.96	1					43	44	48	61	89	113	116	93	72	66	66	71	68	60	57	52	49	47	45
122	0	0.04	0.08	0.12	0.16	0.2	0.24	0.28	0.32	0.36	0.4	0.44	0.48	0.52	0.56	0.6	0.64	0.68	0.72	0.76	0.8	0.84	0.88	0.92	0.96	1					36	36	36	37	37	40	41	40	42	44	45	48	51	51	52	47	47	46	49
123	0	0.04	0.08	0.12	0.16	0.2	0.24	0.28	0.32	0.36	0.4	0.44	0.48	0.52	0.56	0.6	0.64	0.68	0.72	0.76	0.8	0.84	0.88	0.92	0.96	1					41	41	42	43	46	50	62	79	75	65	53	47	50	53	52	47	45	42	40
124	0	0.04	0.08	0.12	0.16	0.2	0.24	0.28	0.32	0.36	0.4	0.44	0.48	0.52	0.56	0.6	0.64	0.68	0.72	0.76	0.8	0.84	0.88	0.92	0.96	1					46	50	51	58	72	93	130	128	125	104	92	82	82	81	82	80	75	68	61
125	0	0.04	0.08	0.12	0.16	0.2	0.24	0.28	0.32	0.36	0.4	0.44	0.48	0.52	0.56	0.6	0.64	0.68	0.72	0.76	0.8	0.84	0.88	0.92	0.96	1					53	58	65	75	81	83	83	79	70	66	54	52	54	55	56	54	51	54	57
126	0	0.04	0.08	0.12	0.16	0.2	0.24	0.28	0.32	0.36	0.4	0.44	0.48	0.52	0.56	0.6	0.64	0.68	0.72	0.76	0.8	0.84	0.88	0.92	0.96	1					45	49	53	69	87	94	82	66	57	52	46	44	44	44	44	41	43	43	43
127	0	0.04	0.08	0.12	0.16	0.2	0.24	0.28	0.32	0.36	0.4	0.44	0.48	0.52	0.56	0.6	0.64	0.68	0.72	0.76	0.8	0.84	0.88	0.92	0.96	1					47	52	56	68	90	104	118	114	85	68	58	54	52	53	53	50	51	47	45
128	0	0.04	0.08	0.12	0.16	0.2	0.24	0.28	0.32	0.36	0.4	0.44	0.48	0.52	0.56	0.6	0.64	0.68	0.72	0.76	0.8	0.84	0.88	0.92	0.96	1					37	37	39	43	46	46	47	47	46	46	44	42	44	40	41	43	47	48	44
129	0	0.0384615	0.0769231	0.115385	0.153846	0.192308	0.230769	0.269231	0.307692	0.346154	0.384615	0.423077	0.461538	0.5	0.538462	0.576923	0.615385	0.653846	0.692308	0.730769	0.769231	0.807692	0.846154	0.884615	0.923077	0.961538	1				37	39	43	48	56	69	98	99	87	61	49	48	41	41	41	38	37	36	38
130	0	0.0384615	0.0769231	0.115385	0.153846	0.192308	0.230769	0.269231	0.307692	0.346154	0.384615	0.423077	0.461538	0.5	0.538462	0.576923	0.615385	0.653846	0.692308	0.730769	0.769231	0.807692	0.846154	0.884615	0.923077	0.961538	1				54	63	67	82	125	112	86	68	61	61	62	62	61	66	59	59	59	58	61
131	0	0.0384615	0.0769231	0.115385	0.153846	0.192308	0.230769	0.269231	0.307692	0.346154	0.384615	0.423077	0.461538	0.5	0.538462	0.576923	0.615385	0.653846	0.692308	0.730769	0.769231	0.807692	0.846154	0.884615	0.923077	0.961538	1				40	42	45	46	55	75	89	88	71	54	50	49	50	52	57	62	59	52	45
132	0	0.0384615	0.0769231	0.115385	0.153846	0.192308	0.230769	0.269231	0.307692	0.346154	0.384615	0.423077	0.461538	0.5	0.538462	0.576923	0.615385	0.653846	0.692308	0.730769	0.769231	0.807692	0.846154	0.884615	0.923077	0.961538	1				45	49	55	59	78	109	190	255	254	187	111	80	66	63	59	58	52	47	47
133	0	0.0384615	0.0769231	0.115385	0.153846	0.192308	0.230769	0.269231	0.307692	0.346154	0.384615	0.423077	0.461538	0.5	0.538462	0.576923	0.615385	0.653846	0.692308	0.730769	0.769231	0.807692	0.846154	0.884615	0.923077	0.961538	1				38	39	40	43	48	54	56	60	48	44	43	42	39	42	46	48	48	43	39
134	0	0.0357143	0.0714286	0.107143	0.142857	0.178571	0.214286	0.25	0.285714	0.321429	0.357143	0.392857	0.428571	0.464286	0.5	0.535714	0.571429	0.607143	0.642857	0.678571	0.714286	0.75	0.785714	0.821429	0.857143	0.892857	0.928571	0.964286	1		60	79	103	138	173	169	138	101	87	79	73	72	70	67	66	66	65	65	62
For Fig.1d right (intensity profile at 90% replication time)
Cell ID	x-axis: relative length (from 0 to 1)																																									y-axis: intensity (a.u.)
1	0	0.037037	0.0740741	0.111111	0.148148	0.185185	0.222222	0.259259	0.296296	0.333333	0.37037	0.407407	0.444444	0.481481	0.518519	0.555556	0.592593	0.62963	0.666667	0.703704	0.740741	0.777778	0.814815	0.851852	0.888889	0.925926	0.962963	1														31	33	33	33	32	34	35	38
2	0	0.037037	0.0740741	0.111111	0.148148	0.185185	0.222222	0.259259	0.296296	0.333333	0.37037	0.407407	0.444444	0.481481	0.518519	0.555556	0.592593	0.62963	0.666667	0.703704	0.740741	0.777778	0.814815	0.851852	0.888889	0.925926	0.962963	1														33	34	34	34	33	35	35	34
3	0	0.0357143	0.0714286	0.107143	0.142857	0.178571	0.214286	0.25	0.285714	0.321429	0.357143	0.392857	0.428571	0.464286	0.5	0.535714	0.571429	0.607143	0.642857	0.678571	0.714286	0.75	0.785714	0.821429	0.857143	0.892857	0.928571	0.964286	1													36	39	42	43	46	45	46	48
4	0	0.0357143	0.0714286	0.107143	0.142857	0.178571	0.214286	0.25	0.285714	0.321429	0.357143	0.392857	0.428571	0.464286	0.5	0.535714	0.571429	0.607143	0.642857	0.678571	0.714286	0.75	0.785714	0.821429	0.857143	0.892857	0.928571	0.964286	1													32	33	33	32	33	33	33	35
5	0	0.0357143	0.0714286	0.107143	0.142857	0.178571	0.214286	0.25	0.285714	0.321429	0.357143	0.392857	0.428571	0.464286	0.5	0.535714	0.571429	0.607143	0.642857	0.678571	0.714286	0.75	0.785714	0.821429	0.857143	0.892857	0.928571	0.964286	1													37	37	39	39	39	42	39	40
6	0	0.0357143	0.0714286	0.107143	0.142857	0.178571	0.214286	0.25	0.285714	0.321429	0.357143	0.392857	0.428571	0.464286	0.5	0.535714	0.571429	0.607143	0.642857	0.678571	0.714286	0.75	0.785714	0.821429	0.857143	0.892857	0.928571	0.964286	1													35	34	34	35	38	36	40	40
7	0	0.0357143	0.0714286	0.107143	0.142857	0.178571	0.214286	0.25	0.285714	0.321429	0.357143	0.392857	0.428571	0.464286	0.5	0.535714	0.571429	0.607143	0.642857	0.678571	0.714286	0.75	0.785714	0.821429	0.857143	0.892857	0.928571	0.964286	1													33	34	32	32	31	34	34	36
8	0	0.0357143	0.0714286	0.107143	0.142857	0.178571	0.214286	0.25	0.285714	0.321429	0.357143	0.392857	0.428571	0.464286	0.5	0.535714	0.571429	0.607143	0.642857	0.678571	0.714286	0.75	0.785714	0.821429	0.857143	0.892857	0.928571	0.964286	1													33	33	33	35	37	40	39	38
9	0	0.0344828	0.0689655	0.103448	0.137931	0.172414	0.206897	0.241379	0.275862	0.310345	0.344828	0.37931	0.413793	0.448276	0.482759	0.517241	0.551724	0.586207	0.62069	0.655172	0.689655	0.724138	0.758621	0.793103	0.827586	0.862069	0.896552	0.931034	0.965517	1												31	31	31	33	34	35	35	33
10	0	0.0344828	0.0689655	0.103448	0.137931	0.172414	0.206897	0.241379	0.275862	0.310345	0.344828	0.37931	0.413793	0.448276	0.482759	0.517241	0.551724	0.586207	0.62069	0.655172	0.689655	0.724138	0.758621	0.793103	0.827586	0.862069	0.896552	0.931034	0.965517	1												33	34	36	36	35	36	37	37
11	0	0.0344828	0.0689655	0.103448	0.137931	0.172414	0.206897	0.241379	0.275862	0.310345	0.344828	0.37931	0.413793	0.448276	0.482759	0.517241	0.551724	0.586207	0.62069	0.655172	0.689655	0.724138	0.758621	0.793103	0.827586	0.862069	0.896552	0.931034	0.965517	1												32	31	33	32	35	36	38	44
12	0	0.0344828	0.0689655	0.103448	0.137931	0.172414	0.206897	0.241379	0.275862	0.310345	0.344828	0.37931	0.413793	0.448276	0.482759	0.517241	0.551724	0.586207	0.62069	0.655172	0.689655	0.724138	0.758621	0.793103	0.827586	0.862069	0.896552	0.931034	0.965517	1												32	32	35	34	35	35	34	34
13	0	0.0344828	0.0689655	0.103448	0.137931	0.172414	0.206897	0.241379	0.275862	0.310345	0.344828	0.37931	0.413793	0.448276	0.482759	0.517241	0.551724	0.586207	0.62069	0.655172	0.689655	0.724138	0.758621	0.793103	0.827586	0.862069	0.896552	0.931034	0.965517	1												35	36	35	35	36	36	37	41
14	0	0.0344828	0.0689655	0.103448	0.137931	0.172414	0.206897	0.241379	0.275862	0.310345	0.344828	0.37931	0.413793	0.448276	0.482759	0.517241	0.551724	0.586207	0.62069	0.655172	0.689655	0.724138	0.758621	0.793103	0.827586	0.862069	0.896552	0.931034	0.965517	1												34	34	34	34	33	35	34	36
15	0	0.0344828	0.0689655	0.103448	0.137931	0.172414	0.206897	0.241379	0.275862	0.310345	0.344828	0.37931	0.413793	0.448276	0.482759	0.517241	0.551724	0.586207	0.62069	0.655172	0.689655	0.724138	0.758621	0.793103	0.827586	0.862069	0.896552	0.931034	0.965517	1												33	36	36	37	38	39	39	41
16	0	0.0344828	0.0689655	0.103448	0.137931	0.172414	0.206897	0.241379	0.275862	0.310345	0.344828	0.37931	0.413793	0.448276	0.482759	0.517241	0.551724	0.586207	0.62069	0.655172	0.689655	0.724138	0.758621	0.793103	0.827586	0.862069	0.896552	0.931034	0.965517	1												32	33	33	33	34	34	36	37
17	0	0.0344828	0.0689655	0.103448	0.137931	0.172414	0.206897	0.241379	0.275862	0.310345	0.344828	0.37931	0.413793	0.448276	0.482759	0.517241	0.551724	0.586207	0.62069	0.655172	0.689655	0.724138	0.758621	0.793103	0.827586	0.862069	0.896552	0.931034	0.965517	1												32	33	36	36	37	35	35	37
18	0	0.0333333	0.0666667	0.1	0.133333	0.166667	0.2	0.233333	0.266667	0.3	0.333333	0.366667	0.4	0.433333	0.466667	0.5	0.533333	0.566667	0.6	0.633333	0.666667	0.7	0.733333	0.766667	0.8	0.833333	0.866667	0.9	0.933333	0.966667	1											34	34	34	33	33	32	35	36
19	0	0.0333333	0.0666667	0.1	0.133333	0.166667	0.2	0.233333	0.266667	0.3	0.333333	0.366667	0.4	0.433333	0.466667	0.5	0.533333	0.566667	0.6	0.633333	0.666667	0.7	0.733333	0.766667	0.8	0.833333	0.866667	0.9	0.933333	0.966667	1											33	35	34	36	35	34	36	36
20	0	0.0333333	0.0666667	0.1	0.133333	0.166667	0.2	0.233333	0.266667	0.3	0.333333	0.366667	0.4	0.433333	0.466667	0.5	0.533333	0.566667	0.6	0.633333	0.666667	0.7	0.733333	0.766667	0.8	0.833333	0.866667	0.9	0.933333	0.966667	1											32	31	33	32	33	34	32	33
21	0	0.0333333	0.0666667	0.1	0.133333	0.166667	0.2	0.233333	0.266667	0.3	0.333333	0.366667	0.4	0.433333	0.466667	0.5	0.533333	0.566667	0.6	0.633333	0.666667	0.7	0.733333	0.766667	0.8	0.833333	0.866667	0.9	0.933333	0.966667	1											33	33	33	35	34	33	34	36
22	0	0.0333333	0.0666667	0.1	0.133333	0.166667	0.2	0.233333	0.266667	0.3	0.333333	0.366667	0.4	0.433333	0.466667	0.5	0.533333	0.566667	0.6	0.633333	0.666667	0.7	0.733333	0.766667	0.8	0.833333	0.866667	0.9	0.933333	0.966667	1											33	34	36	36	36	37	38	38
23	0	0.0333333	0.0666667	0.1	0.133333	0.166667	0.2	0.233333	0.266667	0.3	0.333333	0.366667	0.4	0.433333	0.466667	0.5	0.533333	0.566667	0.6	0.633333	0.666667	0.7	0.733333	0.766667	0.8	0.833333	0.866667	0.9	0.933333	0.966667	1											32	33	34	34	34	35	36	36
24	0	0.0333333	0.0666667	0.1	0.133333	0.166667	0.2	0.233333	0.266667	0.3	0.333333	0.366667	0.4	0.433333	0.466667	0.5	0.533333	0.566667	0.6	0.633333	0.666667	0.7	0.733333	0.766667	0.8	0.833333	0.866667	0.9	0.933333	0.966667	1											32	33	33	33	34	34	35	37
25	0	0.0333333	0.0666667	0.1	0.133333	0.166667	0.2	0.233333	0.266667	0.3	0.333333	0.366667	0.4	0.433333	0.466667	0.5	0.533333	0.566667	0.6	0.633333	0.666667	0.7	0.733333	0.766667	0.8	0.833333	0.866667	0.9	0.933333	0.966667	1											33	33	34	34	36	35	37	37
26	0	0.0333333	0.0666667	0.1	0.133333	0.166667	0.2	0.233333	0.266667	0.3	0.333333	0.366667	0.4	0.433333	0.466667	0.5	0.533333	0.566667	0.6	0.633333	0.666667	0.7	0.733333	0.766667	0.8	0.833333	0.866667	0.9	0.933333	0.966667	1											33	35	34	33	37	38	35	36
27	0	0.0333333	0.0666667	0.1	0.133333	0.166667	0.2	0.233333	0.266667	0.3	0.333333	0.366667	0.4	0.433333	0.466667	0.5	0.533333	0.566667	0.6	0.633333	0.666667	0.7	0.733333	0.766667	0.8	0.833333	0.866667	0.9	0.933333	0.966667	1											33	33	33	34	33	33	35	36
28	0	0.0333333	0.0666667	0.1	0.133333	0.166667	0.2	0.233333	0.266667	0.3	0.333333	0.366667	0.4	0.433333	0.466667	0.5	0.533333	0.566667	0.6	0.633333	0.666667	0.7	0.733333	0.766667	0.8	0.833333	0.866667	0.9	0.933333	0.966667	1											31	33	35	35	35	36	37	39
29	0	0.0333333	0.0666667	0.1	0.133333	0.166667	0.2	0.233333	0.266667	0.3	0.333333	0.366667	0.4	0.433333	0.466667	0.5	0.533333	0.566667	0.6	0.633333	0.666667	0.7	0.733333	0.766667	0.8	0.833333	0.866667	0.9	0.933333	0.966667	1											30	31	33	32	34	33	35	34
30	0	0.0333333	0.0666667	0.1	0.133333	0.166667	0.2	0.233333	0.266667	0.3	0.333333	0.366667	0.4	0.433333	0.466667	0.5	0.533333	0.566667	0.6	0.633333	0.666667	0.7	0.733333	0.766667	0.8	0.833333	0.866667	0.9	0.933333	0.966667	1											32	33	33	34	35	34	33	35
31	0	0.0333333	0.0666667	0.1	0.133333	0.166667	0.2	0.233333	0.266667	0.3	0.333333	0.366667	0.4	0.433333	0.466667	0.5	0.533333	0.566667	0.6	0.633333	0.666667	0.7	0.733333	0.766667	0.8	0.833333	0.866667	0.9	0.933333	0.966667	1											31	30	31	34	34	35	34	35
32	0	0.0333333	0.0666667	0.1	0.133333	0.166667	0.2	0.233333	0.266667	0.3	0.333333	0.366667	0.4	0.433333	0.466667	0.5	0.533333	0.566667	0.6	0.633333	0.666667	0.7	0.733333	0.766667	0.8	0.833333	0.866667	0.9	0.933333	0.966667	1											31	30	31	34	34	35	34	35
33	0	0.0333333	0.0666667	0.1	0.133333	0.166667	0.2	0.233333	0.266667	0.3	0.333333	0.366667	0.4	0.433333	0.466667	0.5	0.533333	0.566667	0.6	0.633333	0.666667	0.7	0.733333	0.766667	0.8	0.833333	0.866667	0.9	0.933333	0.966667	1											32	32	31	32	34	36	35	35
34	0	0.0333333	0.0666667	0.1	0.133333	0.166667	0.2	0.233333	0.266667	0.3	0.333333	0.366667	0.4	0.433333	0.466667	0.5	0.533333	0.566667	0.6	0.633333	0.666667	0.7	0.733333	0.766667	0.8	0.833333	0.866667	0.9	0.933333	0.966667	1											41	46	46	45	47	46	46	49
35	0	0.0333333	0.0666667	0.1	0.133333	0.166667	0.2	0.233333	0.266667	0.3	0.333333	0.366667	0.4	0.433333	0.466667	0.5	0.533333	0.566667	0.6	0.633333	0.666667	0.7	0.733333	0.766667	0.8	0.833333	0.866667	0.9	0.933333	0.966667	1											32	33	34	33	33	34	34	35
36	0	0.0333333	0.0666667	0.1	0.133333	0.166667	0.2	0.233333	0.266667	0.3	0.333333	0.366667	0.4	0.433333	0.466667	0.5	0.533333	0.566667	0.6	0.633333	0.666667	0.7	0.733333	0.766667	0.8	0.833333	0.866667	0.9	0.933333	0.966667	1											34	35	40	41	43	40	44	45
37	0	0.0333333	0.0666667	0.1	0.133333	0.166667	0.2	0.233333	0.266667	0.3	0.333333	0.366667	0.4	0.433333	0.466667	0.5	0.533333	0.566667	0.6	0.633333	0.666667	0.7	0.733333	0.766667	0.8	0.833333	0.866667	0.9	0.933333	0.966667	1											42	40	44	42	44	45	48	49
38	0	0.0333333	0.0666667	0.1	0.133333	0.166667	0.2	0.233333	0.266667	0.3	0.333333	0.366667	0.4	0.433333	0.466667	0.5	0.533333	0.566667	0.6	0.633333	0.666667	0.7	0.733333	0.766667	0.8	0.833333	0.866667	0.9	0.933333	0.966667	1											31	31	34	35	35	35	35	34
39	0	0.0333333	0.0666667	0.1	0.133333	0.166667	0.2	0.233333	0.266667	0.3	0.333333	0.366667	0.4	0.433333	0.466667	0.5	0.533333	0.566667	0.6	0.633333	0.666667	0.7	0.733333	0.766667	0.8	0.833333	0.866667	0.9	0.933333	0.966667	1											32	32	32	33	33	36	37	36
40	0	0.0333333	0.0666667	0.1	0.133333	0.166667	0.2	0.233333	0.266667	0.3	0.333333	0.366667	0.4	0.433333	0.466667	0.5	0.533333	0.566667	0.6	0.633333	0.666667	0.7	0.733333	0.766667	0.8	0.833333	0.866667	0.9	0.933333	0.966667	1											31	33	32	34	34	34	34	36
41	0	0.0333333	0.0666667	0.1	0.133333	0.166667	0.2	0.233333	0.266667	0.3	0.333333	0.366667	0.4	0.433333	0.466667	0.5	0.533333	0.566667	0.6	0.633333	0.666667	0.7	0.733333	0.766667	0.8	0.833333	0.866667	0.9	0.933333	0.966667	1											35	35	36	36	36	37	39	37
42	0	0.0322581	0.0645161	0.0967742	0.129032	0.16129	0.193548	0.225806	0.258065	0.290323	0.322581	0.354839	0.387097	0.419355	0.451613	0.483871	0.516129	0.548387	0.580645	0.612903	0.645161	0.677419	0.709677	0.741935	0.774194	0.806452	0.83871	0.870968	0.903226	0.935484	0.967742	1										32	32	33	35	35	33	34	36
43	0	0.0322581	0.0645161	0.0967742	0.129032	0.16129	0.193548	0.225806	0.258065	0.290323	0.322581	0.354839	0.387097	0.419355	0.451613	0.483871	0.516129	0.548387	0.580645	0.612903	0.645161	0.677419	0.709677	0.741935	0.774194	0.806452	0.83871	0.870968	0.903226	0.935484	0.967742	1										31	31	32	32	34	34	34	33
44	0	0.0322581	0.0645161	0.0967742	0.129032	0.16129	0.193548	0.225806	0.258065	0.290323	0.322581	0.354839	0.387097	0.419355	0.451613	0.483871	0.516129	0.548387	0.580645	0.612903	0.645161	0.677419	0.709677	0.741935	0.774194	0.806452	0.83871	0.870968	0.903226	0.935484	0.967742	1										33	33	33	34	34	34	33	36
45	0	0.0322581	0.0645161	0.0967742	0.129032	0.16129	0.193548	0.225806	0.258065	0.290323	0.322581	0.354839	0.387097	0.419355	0.451613	0.483871	0.516129	0.548387	0.580645	0.612903	0.645161	0.677419	0.709677	0.741935	0.774194	0.806452	0.83871	0.870968	0.903226	0.935484	0.967742	1										32	33	31	32	34	33	33	34
46	0	0.0322581	0.0645161	0.0967742	0.129032	0.16129	0.193548	0.225806	0.258065	0.290323	0.322581	0.354839	0.387097	0.419355	0.451613	0.483871	0.516129	0.548387	0.580645	0.612903	0.645161	0.677419	0.709677	0.741935	0.774194	0.806452	0.83871	0.870968	0.903226	0.935484	0.967742	1										32	33	34	34	34	33	34	35
47	0	0.0322581	0.0645161	0.0967742	0.129032	0.16129	0.193548	0.225806	0.258065	0.290323	0.322581	0.354839	0.387097	0.419355	0.451613	0.483871	0.516129	0.548387	0.580645	0.612903	0.645161	0.677419	0.709677	0.741935	0.774194	0.806452	0.83871	0.870968	0.903226	0.935484	0.967742	1										33	33	34	33	33	34	34	34
48	0	0.0322581	0.0645161	0.0967742	0.129032	0.16129	0.193548	0.225806	0.258065	0.290323	0.322581	0.354839	0.387097	0.419355	0.451613	0.483871	0.516129	0.548387	0.580645	0.612903	0.645161	0.677419	0.709677	0.741935	0.774194	0.806452	0.83871	0.870968	0.903226	0.935484	0.967742	1										33	33	33	33	35	36	35	35
49	0	0.0322581	0.0645161	0.0967742	0.129032	0.16129	0.193548	0.225806	0.258065	0.290323	0.322581	0.354839	0.387097	0.419355	0.451613	0.483871	0.516129	0.548387	0.580645	0.612903	0.645161	0.677419	0.709677	0.741935	0.774194	0.806452	0.83871	0.870968	0.903226	0.935484	0.967742	1										31	34	32	33	35	36	37	38
50	0	0.0322581	0.0645161	0.0967742	0.129032	0.16129	0.193548	0.225806	0.258065	0.290323	0.322581	0.354839	0.387097	0.419355	0.451613	0.483871	0.516129	0.548387	0.580645	0.612903	0.645161	0.677419	0.709677	0.741935	0.774194	0.806452	0.83871	0.870968	0.903226	0.935484	0.967742	1										32	32	34	32	34	36	35	35
51	0	0.0322581	0.0645161	0.0967742	0.129032	0.16129	0.193548	0.225806	0.258065	0.290323	0.322581	0.354839	0.387097	0.419355	0.451613	0.483871	0.516129	0.548387	0.580645	0.612903	0.645161	0.677419	0.709677	0.741935	0.774194	0.806452	0.83871	0.870968	0.903226	0.935484	0.967742	1										33	35	36	37	37	36	36	37
52	0	0.0322581	0.0645161	0.0967742	0.129032	0.16129	0.193548	0.225806	0.258065	0.290323	0.322581	0.354839	0.387097	0.419355	0.451613	0.483871	0.516129	0.548387	0.580645	0.612903	0.645161	0.677419	0.709677	0.741935	0.774194	0.806452	0.83871	0.870968	0.903226	0.935484	0.967742	1										31	33	33	34	33	34	34	33
53	0	0.0322581	0.0645161	0.0967742	0.129032	0.16129	0.193548	0.225806	0.258065	0.290323	0.322581	0.354839	0.387097	0.419355	0.451613	0.483871	0.516129	0.548387	0.580645	0.612903	0.645161	0.677419	0.709677	0.741935	0.774194	0.806452	0.83871	0.870968	0.903226	0.935484	0.967742	1										32	32	32	33	34	34	35	39
54	0	0.0322581	0.0645161	0.0967742	0.129032	0.16129	0.193548	0.225806	0.258065	0.290323	0.322581	0.354839	0.387097	0.419355	0.451613	0.483871	0.516129	0.548387	0.580645	0.612903	0.645161	0.677419	0.709677	0.741935	0.774194	0.806452	0.83871	0.870968	0.903226	0.935484	0.967742	1										31	33	32	33	35	33	35	34
55	0	0.0322581	0.0645161	0.0967742	0.129032	0.16129	0.193548	0.225806	0.258065	0.290323	0.322581	0.354839	0.387097	0.419355	0.451613	0.483871	0.516129	0.548387	0.580645	0.612903	0.645161	0.677419	0.709677	0.741935	0.774194	0.806452	0.83871	0.870968	0.903226	0.935484	0.967742	1										33	31	31	33	35	34	34	36
56	0	0.0322581	0.0645161	0.0967742	0.129032	0.16129	0.193548	0.225806	0.258065	0.290323	0.322581	0.354839	0.387097	0.419355	0.451613	0.483871	0.516129	0.548387	0.580645	0.612903	0.645161	0.677419	0.709677	0.741935	0.774194	0.806452	0.83871	0.870968	0.903226	0.935484	0.967742	1										32	32	33	34	35	34	34	33
57	0	0.0322581	0.0645161	0.0967742	0.129032	0.16129	0.193548	0.225806	0.258065	0.290323	0.322581	0.354839	0.387097	0.419355	0.451613	0.483871	0.516129	0.548387	0.580645	0.612903	0.645161	0.677419	0.709677	0.741935	0.774194	0.806452	0.83871	0.870968	0.903226	0.935484	0.967742	1										31	32	33	34	33	35	35	34
58	0	0.0322581	0.0645161	0.0967742	0.129032	0.16129	0.193548	0.225806	0.258065	0.290323	0.322581	0.354839	0.387097	0.419355	0.451613	0.483871	0.516129	0.548387	0.580645	0.612903	0.645161	0.677419	0.709677	0.741935	0.774194	0.806452	0.83871	0.870968	0.903226	0.935484	0.967742	1										41	45	46	46	45	45	48	53
59	0	0.0322581	0.0645161	0.0967742	0.129032	0.16129	0.193548	0.225806	0.258065	0.290323	0.322581	0.354839	0.387097	0.419355	0.451613	0.483871	0.516129	0.548387	0.580645	0.612903	0.645161	0.677419	0.709677	0.741935	0.774194	0.806452	0.83871	0.870968	0.903226	0.935484	0.967742	1										33	33	33	35	35	36	37	38
60	0	0.0322581	0.0645161	0.0967742	0.129032	0.16129	0.193548	0.225806	0.258065	0.290323	0.322581	0.354839	0.387097	0.419355	0.451613	0.483871	0.516129	0.548387	0.580645	0.612903	0.645161	0.677419	0.709677	0.741935	0.774194	0.806452	0.83871	0.870968	0.903226	0.935484	0.967742	1										32	32	33	33	33	32	35	34
61	0	0.0322581	0.0645161	0.0967742	0.129032	0.16129	0.193548	0.225806	0.258065	0.290323	0.322581	0.354839	0.387097	0.419355	0.451613	0.483871	0.516129	0.548387	0.580645	0.612903	0.645161	0.677419	0.709677	0.741935	0.774194	0.806452	0.83871	0.870968	0.903226	0.935484	0.967742	1										33	36	35	34	34	38	38	40
62	0	0.0322581	0.0645161	0.0967742	0.129032	0.16129	0.193548	0.225806	0.258065	0.290323	0.322581	0.354839	0.387097	0.419355	0.451613	0.483871	0.516129	0.548387	0.580645	0.612903	0.645161	0.677419	0.709677	0.741935	0.774194	0.806452	0.83871	0.870968	0.903226	0.935484	0.967742	1										33	34	32	33	36	36	34	34
63	0	0.0322581	0.0645161	0.0967742	0.129032	0.16129	0.193548	0.225806	0.258065	0.290323	0.322581	0.354839	0.387097	0.419355	0.451613	0.483871	0.516129	0.548387	0.580645	0.612903	0.645161	0.677419	0.709677	0.741935	0.774194	0.806452	0.83871	0.870968	0.903226	0.935484	0.967742	1										32	32	33	34	36	37	36	35
64	0	0.0322581	0.0645161	0.0967742	0.129032	0.16129	0.193548	0.225806	0.258065	0.290323	0.322581	0.354839	0.387097	0.419355	0.451613	0.483871	0.516129	0.548387	0.580645	0.612903	0.645161	0.677419	0.709677	0.741935	0.774194	0.806452	0.83871	0.870968	0.903226	0.935484	0.967742	1										33	33	35	37	37	37	38	37
65	0	0.0322581	0.0645161	0.0967742	0.129032	0.16129	0.193548	0.225806	0.258065	0.290323	0.322581	0.354839	0.387097	0.419355	0.451613	0.483871	0.516129	0.548387	0.580645	0.612903	0.645161	0.677419	0.709677	0.741935	0.774194	0.806452	0.83871	0.870968	0.903226	0.935484	0.967742	1										34	32	32	33	35	34	35	38
66	0	0.0322581	0.0645161	0.0967742	0.129032	0.16129	0.193548	0.225806	0.258065	0.290323	0.322581	0.354839	0.387097	0.419355	0.451613	0.483871	0.516129	0.548387	0.580645	0.612903	0.645161	0.677419	0.709677	0.741935	0.774194	0.806452	0.83871	0.870968	0.903226	0.935484	0.967742	1										32	32	33	33	36	35	34	35
67	0	0.0322581	0.0645161	0.0967742	0.129032	0.16129	0.193548	0.225806	0.258065	0.290323	0.322581	0.354839	0.387097	0.419355	0.451613	0.483871	0.516129	0.548387	0.580645	0.612903	0.645161	0.677419	0.709677	0.741935	0.774194	0.806452	0.83871	0.870968	0.903226	0.935484	0.967742	1										32	32	33	34	33	35	35	36
68	0	0.0322581	0.0645161	0.0967742	0.129032	0.16129	0.193548	0.225806	0.258065	0.290323	0.322581	0.354839	0.387097	0.419355	0.451613	0.483871	0.516129	0.548387	0.580645	0.612903	0.645161	0.677419	0.709677	0.741935	0.774194	0.806452	0.83871	0.870968	0.903226	0.935484	0.967742	1										33	33	36	38	38	39	37	42
69	0	0.0322581	0.0645161	0.0967742	0.129032	0.16129	0.193548	0.225806	0.258065	0.290323	0.322581	0.354839	0.387097	0.419355	0.451613	0.483871	0.516129	0.548387	0.580645	0.612903	0.645161	0.677419	0.709677	0.741935	0.774194	0.806452	0.83871	0.870968	0.903226	0.935484	0.967742	1										33	33	33	35	37	37	36	37
70	0	0.0322581	0.0645161	0.0967742	0.129032	0.16129	0.193548	0.225806	0.258065	0.290323	0.322581	0.354839	0.387097	0.419355	0.451613	0.483871	0.516129	0.548387	0.580645	0.612903	0.645161	0.677419	0.709677	0.741935	0.774194	0.806452	0.83871	0.870968	0.903226	0.935484	0.967742	1										32	32	33	33	32	32	32	33
71	0	0.03125	0.0625	0.09375	0.125	0.15625	0.1875	0.21875	0.25	0.28125	0.3125	0.34375	0.375	0.40625	0.4375	0.46875	0.5	0.53125	0.5625	0.59375	0.625	0.65625	0.6875	0.71875	0.75	0.78125	0.8125	0.84375	0.875	0.90625	0.9375	0.96875	1									31	31	32	32	31	34	34	34
72	0	0.03125	0.0625	0.09375	0.125	0.15625	0.1875	0.21875	0.25	0.28125	0.3125	0.34375	0.375	0.40625	0.4375	0.46875	0.5	0.53125	0.5625	0.59375	0.625	0.65625	0.6875	0.71875	0.75	0.78125	0.8125	0.84375	0.875	0.90625	0.9375	0.96875	1									33	32	33	35	34	35	34	34
73	0	0.03125	0.0625	0.09375	0.125	0.15625	0.1875	0.21875	0.25	0.28125	0.3125	0.34375	0.375	0.40625	0.4375	0.46875	0.5	0.53125	0.5625	0.59375	0.625	0.65625	0.6875	0.71875	0.75	0.78125	0.8125	0.84375	0.875	0.90625	0.9375	0.96875	1									32	32	32	34	34	35	34	34
74	0	0.03125	0.0625	0.09375	0.125	0.15625	0.1875	0.21875	0.25	0.28125	0.3125	0.34375	0.375	0.40625	0.4375	0.46875	0.5	0.53125	0.5625	0.59375	0.625	0.65625	0.6875	0.71875	0.75	0.78125	0.8125	0.84375	0.875	0.90625	0.9375	0.96875	1									33	33	33	35	35	35	34	35
75	0	0.03125	0.0625	0.09375	0.125	0.15625	0.1875	0.21875	0.25	0.28125	0.3125	0.34375	0.375	0.40625	0.4375	0.46875	0.5	0.53125	0.5625	0.59375	0.625	0.65625	0.6875	0.71875	0.75	0.78125	0.8125	0.84375	0.875	0.90625	0.9375	0.96875	1									32	33	33	33	33	34	34	33
76	0	0.03125	0.0625	0.09375	0.125	0.15625	0.1875	0.21875	0.25	0.28125	0.3125	0.34375	0.375	0.40625	0.4375	0.46875	0.5	0.53125	0.5625	0.59375	0.625	0.65625	0.6875	0.71875	0.75	0.78125	0.8125	0.84375	0.875	0.90625	0.9375	0.96875	1									32	34	34	35	36	35	35	36
77	0	0.03125	0.0625	0.09375	0.125	0.15625	0.1875	0.21875	0.25	0.28125	0.3125	0.34375	0.375	0.40625	0.4375	0.46875	0.5	0.53125	0.5625	0.59375	0.625	0.65625	0.6875	0.71875	0.75	0.78125	0.8125	0.84375	0.875	0.90625	0.9375	0.96875	1									33	35	34	35	35	34	35	37
78	0	0.03125	0.0625	0.09375	0.125	0.15625	0.1875	0.21875	0.25	0.28125	0.3125	0.34375	0.375	0.40625	0.4375	0.46875	0.5	0.53125	0.5625	0.59375	0.625	0.65625	0.6875	0.71875	0.75	0.78125	0.8125	0.84375	0.875	0.90625	0.9375	0.96875	1									35	38	44	45	43	42	41	40
79	0	0.03125	0.0625	0.09375	0.125	0.15625	0.1875	0.21875	0.25	0.28125	0.3125	0.34375	0.375	0.40625	0.4375	0.46875	0.5	0.53125	0.5625	0.59375	0.625	0.65625	0.6875	0.71875	0.75	0.78125	0.8125	0.84375	0.875	0.90625	0.9375	0.96875	1									37	35	37	40	41	44	42	41
80	0	0.03125	0.0625	0.09375	0.125	0.15625	0.1875	0.21875	0.25	0.28125	0.3125	0.34375	0.375	0.40625	0.4375	0.46875	0.5	0.53125	0.5625	0.59375	0.625	0.65625	0.6875	0.71875	0.75	0.78125	0.8125	0.84375	0.875	0.90625	0.9375	0.96875	1									37	35	40	39	41	42	39	40
81	0	0.03125	0.0625	0.09375	0.125	0.15625	0.1875	0.21875	0.25	0.28125	0.3125	0.34375	0.375	0.40625	0.4375	0.46875	0.5	0.53125	0.5625	0.59375	0.625	0.65625	0.6875	0.71875	0.75	0.78125	0.8125	0.84375	0.875	0.90625	0.9375	0.96875	1									32	32	32	34	33	34	32	34
82	0	0.03125	0.0625	0.09375	0.125	0.15625	0.1875	0.21875	0.25	0.28125	0.3125	0.34375	0.375	0.40625	0.4375	0.46875	0.5	0.53125	0.5625	0.59375	0.625	0.65625	0.6875	0.71875	0.75	0.78125	0.8125	0.84375	0.875	0.90625	0.9375	0.96875	1									34	34	33	35	33	36	34	37
83	0	0.03125	0.0625	0.09375	0.125	0.15625	0.1875	0.21875	0.25	0.28125	0.3125	0.34375	0.375	0.40625	0.4375	0.46875	0.5	0.53125	0.5625	0.59375	0.625	0.65625	0.6875	0.71875	0.75	0.78125	0.8125	0.84375	0.875	0.90625	0.9375	0.96875	1									34	33	34	35	37	37	36	37
84	0	0.03125	0.0625	0.09375	0.125	0.15625	0.1875	0.21875	0.25	0.28125	0.3125	0.34375	0.375	0.40625	0.4375	0.46875	0.5	0.53125	0.5625	0.59375	0.625	0.65625	0.6875	0.71875	0.75	0.78125	0.8125	0.84375	0.875	0.90625	0.9375	0.96875	1									34	34	35	34	36	38	36	36
85	0	0.03125	0.0625	0.09375	0.125	0.15625	0.1875	0.21875	0.25	0.28125	0.3125	0.34375	0.375	0.40625	0.4375	0.46875	0.5	0.53125	0.5625	0.59375	0.625	0.65625	0.6875	0.71875	0.75	0.78125	0.8125	0.84375	0.875	0.90625	0.9375	0.96875	1									32	32	32	33	33	34	35	35
86	0	0.030303	0.0606061	0.0909091	0.121212	0.151515	0.181818	0.212121	0.242424	0.272727	0.30303	0.333333	0.363636	0.393939	0.424242	0.454545	0.484848	0.515152	0.545455	0.575758	0.606061	0.636364	0.666667	0.69697	0.727273	0.757576	0.787879	0.818182	0.848485	0.878788	0.909091	0.939394	0.969697	1								30	31	32	31	31	32	32	34
87	0	0.030303	0.0606061	0.0909091	0.121212	0.151515	0.181818	0.212121	0.242424	0.272727	0.30303	0.333333	0.363636	0.393939	0.424242	0.454545	0.484848	0.515152	0.545455	0.575758	0.606061	0.636364	0.666667	0.69697	0.727273	0.757576	0.787879	0.818182	0.848485	0.878788	0.909091	0.939394	0.969697	1								31	33	31	32	33	33	34	34
88	0	0.030303	0.0606061	0.0909091	0.121212	0.151515	0.181818	0.212121	0.242424	0.272727	0.30303	0.333333	0.363636	0.393939	0.424242	0.454545	0.484848	0.515152	0.545455	0.575758	0.606061	0.636364	0.666667	0.69697	0.727273	0.757576	0.787879	0.818182	0.848485	0.878788	0.909091	0.939394	0.969697	1								33	33	34	33	33	34	35	36
89	0	0.030303	0.0606061	0.0909091	0.121212	0.151515	0.181818	0.212121	0.242424	0.272727	0.30303	0.333333	0.363636	0.393939	0.424242	0.454545	0.484848	0.515152	0.545455	0.575758	0.606061	0.636364	0.666667	0.69697	0.727273	0.757576	0.787879	0.818182	0.848485	0.878788	0.909091	0.939394	0.969697	1								35	35	36	37	38	38	40	40
90	0	0.030303	0.0606061	0.0909091	0.121212	0.151515	0.181818	0.212121	0.242424	0.272727	0.30303	0.333333	0.363636	0.393939	0.424242	0.454545	0.484848	0.515152	0.545455	0.575758	0.606061	0.636364	0.666667	0.69697	0.727273	0.757576	0.787879	0.818182	0.848485	0.878788	0.909091	0.939394	0.969697	1								36	37	41	40	40	39	39	39
91	0	0.030303	0.0606061	0.0909091	0.121212	0.151515	0.181818	0.212121	0.242424	0.272727	0.30303	0.333333	0.363636	0.393939	0.424242	0.454545	0.484848	0.515152	0.545455	0.575758	0.606061	0.636364	0.666667	0.69697	0.727273	0.757576	0.787879	0.818182	0.848485	0.878788	0.909091	0.939394	0.969697	1								34	34	34	34	35	36	35	35
92	0	0.030303	0.0606061	0.0909091	0.121212	0.151515	0.181818	0.212121	0.242424	0.272727	0.30303	0.333333	0.363636	0.393939	0.424242	0.454545	0.484848	0.515152	0.545455	0.575758	0.606061	0.636364	0.666667	0.69697	0.727273	0.757576	0.787879	0.818182	0.848485	0.878788	0.909091	0.939394	0.969697	1								32	34	36	37	36	36	37	37
93	0	0.030303	0.0606061	0.0909091	0.121212	0.151515	0.181818	0.212121	0.242424	0.272727	0.30303	0.333333	0.363636	0.393939	0.424242	0.454545	0.484848	0.515152	0.545455	0.575758	0.606061	0.636364	0.666667	0.69697	0.727273	0.757576	0.787879	0.818182	0.848485	0.878788	0.909091	0.939394	0.969697	1								32	32	32	32	33	34	35	34
94	0	0.030303	0.0606061	0.0909091	0.121212	0.151515	0.181818	0.212121	0.242424	0.272727	0.30303	0.333333	0.363636	0.393939	0.424242	0.454545	0.484848	0.515152	0.545455	0.575758	0.606061	0.636364	0.666667	0.69697	0.727273	0.757576	0.787879	0.818182	0.848485	0.878788	0.909091	0.939394	0.969697	1								32	32	33	33	33	33	34	34
95	0	0.030303	0.0606061	0.0909091	0.121212	0.151515	0.181818	0.212121	0.242424	0.272727	0.30303	0.333333	0.363636	0.393939	0.424242	0.454545	0.484848	0.515152	0.545455	0.575758	0.606061	0.636364	0.666667	0.69697	0.727273	0.757576	0.787879	0.818182	0.848485	0.878788	0.909091	0.939394	0.969697	1								36	37	41	40	39	40	45	50
96	0	0.030303	0.0606061	0.0909091	0.121212	0.151515	0.181818	0.212121	0.242424	0.272727	0.30303	0.333333	0.363636	0.393939	0.424242	0.454545	0.484848	0.515152	0.545455	0.575758	0.606061	0.636364	0.666667	0.69697	0.727273	0.757576	0.787879	0.818182	0.848485	0.878788	0.909091	0.939394	0.969697	1								33	33	34	33	33	34	35	36
97	0	0.030303	0.0606061	0.0909091	0.121212	0.151515	0.181818	0.212121	0.242424	0.272727	0.30303	0.333333	0.363636	0.393939	0.424242	0.454545	0.484848	0.515152	0.545455	0.575758	0.606061	0.636364	0.666667	0.69697	0.727273	0.757576	0.787879	0.818182	0.848485	0.878788	0.909091	0.939394	0.969697	1								34	33	34	36	37	37	36	38
98	0	0.030303	0.0606061	0.0909091	0.121212	0.151515	0.181818	0.212121	0.242424	0.272727	0.30303	0.333333	0.363636	0.393939	0.424242	0.454545	0.484848	0.515152	0.545455	0.575758	0.606061	0.636364	0.666667	0.69697	0.727273	0.757576	0.787879	0.818182	0.848485	0.878788	0.909091	0.939394	0.969697	1								34	34	33	35	34	36	36	35
99	0	0.030303	0.0606061	0.0909091	0.121212	0.151515	0.181818	0.212121	0.242424	0.272727	0.30303	0.333333	0.363636	0.393939	0.424242	0.454545	0.484848	0.515152	0.545455	0.575758	0.606061	0.636364	0.666667	0.69697	0.727273	0.757576	0.787879	0.818182	0.848485	0.878788	0.909091	0.939394	0.969697	1								31	31	31	31	34	33	33	35
100	0	0.030303	0.0606061	0.0909091	0.121212	0.151515	0.181818	0.212121	0.242424	0.272727	0.30303	0.333333	0.363636	0.393939	0.424242	0.454545	0.484848	0.515152	0.545455	0.575758	0.606061	0.636364	0.666667	0.69697	0.727273	0.757576	0.787879	0.818182	0.848485	0.878788	0.909091	0.939394	0.969697	1								33	33	33	34	35	33	34	36
101	0	0.030303	0.0606061	0.0909091	0.121212	0.151515	0.181818	0.212121	0.242424	0.272727	0.30303	0.333333	0.363636	0.393939	0.424242	0.454545	0.484848	0.515152	0.545455	0.575758	0.606061	0.636364	0.666667	0.69697	0.727273	0.757576	0.787879	0.818182	0.848485	0.878788	0.909091	0.939394	0.969697	1								36	36	36	37	39	39	39	39
102	0	0.0294118	0.0588235	0.0882353	0.117647	0.147059	0.176471	0.205882	0.235294	0.264706	0.294118	0.323529	0.352941	0.382353	0.411765	0.441176	0.470588	0.5	0.529412	0.558824	0.588235	0.617647	0.647059	0.676471	0.705882	0.735294	0.764706	0.794118	0.823529	0.852941	0.882353	0.911765	0.941176	0.970588	1							37	38	40	41	40	39	41	43
103	0	0.0294118	0.0588235	0.0882353	0.117647	0.147059	0.176471	0.205882	0.235294	0.264706	0.294118	0.323529	0.352941	0.382353	0.411765	0.441176	0.470588	0.5	0.529412	0.558824	0.588235	0.617647	0.647059	0.676471	0.705882	0.735294	0.764706	0.794118	0.823529	0.852941	0.882353	0.911765	0.941176	0.970588	1							37	37	40	40	41	43	43	40
104	0	0.0294118	0.0588235	0.0882353	0.117647	0.147059	0.176471	0.205882	0.235294	0.264706	0.294118	0.323529	0.352941	0.382353	0.411765	0.441176	0.470588	0.5	0.529412	0.558824	0.588235	0.617647	0.647059	0.676471	0.705882	0.735294	0.764706	0.794118	0.823529	0.852941	0.882353	0.911765	0.941176	0.970588	1							31	31	30	32	35	33	33	33
105	0	0.0294118	0.0588235	0.0882353	0.117647	0.147059	0.176471	0.205882	0.235294	0.264706	0.294118	0.323529	0.352941	0.382353	0.411765	0.441176	0.470588	0.5	0.529412	0.558824	0.588235	0.617647	0.647059	0.676471	0.705882	0.735294	0.764706	0.794118	0.823529	0.852941	0.882353	0.911765	0.941176	0.970588	1							34	35	35	35	36	36	37	40
106	0	0.0294118	0.0588235	0.0882353	0.117647	0.147059	0.176471	0.205882	0.235294	0.264706	0.294118	0.323529	0.352941	0.382353	0.411765	0.441176	0.470588	0.5	0.529412	0.558824	0.588235	0.617647	0.647059	0.676471	0.705882	0.735294	0.764706	0.794118	0.823529	0.852941	0.882353	0.911765	0.941176	0.970588	1							34	37	38	40	41	40	42	42
107	0	0.0294118	0.0588235	0.0882353	0.117647	0.147059	0.176471	0.205882	0.235294	0.264706	0.294118	0.323529	0.352941	0.382353	0.411765	0.441176	0.470588	0.5	0.529412	0.558824	0.588235	0.617647	0.647059	0.676471	0.705882	0.735294	0.764706	0.794118	0.823529	0.852941	0.882353	0.911765	0.941176	0.970588	1							32	32	34	34	35	37	35	34
108	0	0.0294118	0.0588235	0.0882353	0.117647	0.147059	0.176471	0.205882	0.235294	0.264706	0.294118	0.323529	0.352941	0.382353	0.411765	0.441176	0.470588	0.5	0.529412	0.558824	0.588235	0.617647	0.647059	0.676471	0.705882	0.735294	0.764706	0.794118	0.823529	0.852941	0.882353	0.911765	0.941176	0.970588	1							33	34	34	35	36	36	37	37
109	0	0.0294118	0.0588235	0.0882353	0.117647	0.147059	0.176471	0.205882	0.235294	0.264706	0.294118	0.323529	0.352941	0.382353	0.411765	0.441176	0.470588	0.5	0.529412	0.558824	0.588235	0.617647	0.647059	0.676471	0.705882	0.735294	0.764706	0.794118	0.823529	0.852941	0.882353	0.911765	0.941176	0.970588	1							33	35	34	36	36	36	35	37
110	0	0.0294118	0.0588235	0.0882353	0.117647	0.147059	0.176471	0.205882	0.235294	0.264706	0.294118	0.323529	0.352941	0.382353	0.411765	0.441176	0.470588	0.5	0.529412	0.558824	0.588235	0.617647	0.647059	0.676471	0.705882	0.735294	0.764706	0.794118	0.823529	0.852941	0.882353	0.911765	0.941176	0.970588	1							32	36	37	38	38	37	37	35
111	0	0.0294118	0.0588235	0.0882353	0.117647	0.147059	0.176471	0.205882	0.235294	0.264706	0.294118	0.323529	0.352941	0.382353	0.411765	0.441176	0.470588	0.5	0.529412	0.558824	0.588235	0.617647	0.647059	0.676471	0.705882	0.735294	0.764706	0.794118	0.823529	0.852941	0.882353	0.911765	0.941176	0.970588	1							32	34	36	34	36	35	38	37
112	0	0.0294118	0.0588235	0.0882353	0.117647	0.147059	0.176471	0.205882	0.235294	0.264706	0.294118	0.323529	0.352941	0.382353	0.411765	0.441176	0.470588	0.5	0.529412	0.558824	0.588235	0.617647	0.647059	0.676471	0.705882	0.735294	0.764706	0.794118	0.823529	0.852941	0.882353	0.911765	0.941176	0.970588	1							36	36	35	35	37	36	36	38
113	0	0.0294118	0.0588235	0.0882353	0.117647	0.147059	0.176471	0.205882	0.235294	0.264706	0.294118	0.323529	0.352941	0.382353	0.411765	0.441176	0.470588	0.5	0.529412	0.558824	0.588235	0.617647	0.647059	0.676471	0.705882	0.735294	0.764706	0.794118	0.823529	0.852941	0.882353	0.911765	0.941176	0.970588	1							31	32	32	32	33	34	35	35
114	0	0.0294118	0.0588235	0.0882353	0.117647	0.147059	0.176471	0.205882	0.235294	0.264706	0.294118	0.323529	0.352941	0.382353	0.411765	0.441176	0.470588	0.5	0.529412	0.558824	0.588235	0.617647	0.647059	0.676471	0.705882	0.735294	0.764706	0.794118	0.823529	0.852941	0.882353	0.911765	0.941176	0.970588	1							33	33	32	32	33	32	33	34
115	0	0.0294118	0.0588235	0.0882353	0.117647	0.147059	0.176471	0.205882	0.235294	0.264706	0.294118	0.323529	0.352941	0.382353	0.411765	0.441176	0.470588	0.5	0.529412	0.558824	0.588235	0.617647	0.647059	0.676471	0.705882	0.735294	0.764706	0.794118	0.823529	0.852941	0.882353	0.911765	0.941176	0.970588	1							31	31	32	32	32	35	33	32
116	0	0.0294118	0.0588235	0.0882353	0.117647	0.147059	0.176471	0.205882	0.235294	0.264706	0.294118	0.323529	0.352941	0.382353	0.411765	0.441176	0.470588	0.5	0.529412	0.558824	0.588235	0.617647	0.647059	0.676471	0.705882	0.735294	0.764706	0.794118	0.823529	0.852941	0.882353	0.911765	0.941176	0.970588	1							31	31	32	32	34	34	34	33
117	0	0.0294118	0.0588235	0.0882353	0.117647	0.147059	0.176471	0.205882	0.235294	0.264706	0.294118	0.323529	0.352941	0.382353	0.411765	0.441176	0.470588	0.5	0.529412	0.558824	0.588235	0.617647	0.647059	0.676471	0.705882	0.735294	0.764706	0.794118	0.823529	0.852941	0.882353	0.911765	0.941176	0.970588	1							31	31	32	34	32	32	33	35
118	0	0.0294118	0.0588235	0.0882353	0.117647	0.147059	0.176471	0.205882	0.235294	0.264706	0.294118	0.323529	0.352941	0.382353	0.411765	0.441176	0.470588	0.5	0.529412	0.558824	0.588235	0.617647	0.647059	0.676471	0.705882	0.735294	0.764706	0.794118	0.823529	0.852941	0.882353	0.911765	0.941176	0.970588	1							34	34	37	35	35	37	39	38
119	0	0.0285714	0.0571429	0.0857143	0.114286	0.142857	0.171429	0.2	0.228571	0.257143	0.285714	0.314286	0.342857	0.371429	0.4	0.428571	0.457143	0.485714	0.514286	0.542857	0.571429	0.6	0.628571	0.657143	0.685714	0.714286	0.742857	0.771429	0.8	0.828571	0.857143	0.885714	0.914286	0.942857	0.971429	1						31	32	33	31	32	33	33	33
120	0	0.0285714	0.0571429	0.0857143	0.114286	0.142857	0.171429	0.2	0.228571	0.257143	0.285714	0.314286	0.342857	0.371429	0.4	0.428571	0.457143	0.485714	0.514286	0.542857	0.571429	0.6	0.628571	0.657143	0.685714	0.714286	0.742857	0.771429	0.8	0.828571	0.857143	0.885714	0.914286	0.942857	0.971429	1						32	32	35	33	33	37	36	37
121	0	0.0285714	0.0571429	0.0857143	0.114286	0.142857	0.171429	0.2	0.228571	0.257143	0.285714	0.314286	0.342857	0.371429	0.4	0.428571	0.457143	0.485714	0.514286	0.542857	0.571429	0.6	0.628571	0.657143	0.685714	0.714286	0.742857	0.771429	0.8	0.828571	0.857143	0.885714	0.914286	0.942857	0.971429	1						33	32	32	32	33	34	35	36
122	0	0.0285714	0.0571429	0.0857143	0.114286	0.142857	0.171429	0.2	0.228571	0.257143	0.285714	0.314286	0.342857	0.371429	0.4	0.428571	0.457143	0.485714	0.514286	0.542857	0.571429	0.6	0.628571	0.657143	0.685714	0.714286	0.742857	0.771429	0.8	0.828571	0.857143	0.885714	0.914286	0.942857	0.971429	1						37	37	37	40	41	39	39	42
123	0	0.0285714	0.0571429	0.0857143	0.114286	0.142857	0.171429	0.2	0.228571	0.257143	0.285714	0.314286	0.342857	0.371429	0.4	0.428571	0.457143	0.485714	0.514286	0.542857	0.571429	0.6	0.628571	0.657143	0.685714	0.714286	0.742857	0.771429	0.8	0.828571	0.857143	0.885714	0.914286	0.942857	0.971429	1						40	42	42	42	44	46	46	48
124	0	0.0285714	0.0571429	0.0857143	0.114286	0.142857	0.171429	0.2	0.228571	0.257143	0.285714	0.314286	0.342857	0.371429	0.4	0.428571	0.457143	0.485714	0.514286	0.542857	0.571429	0.6	0.628571	0.657143	0.685714	0.714286	0.742857	0.771429	0.8	0.828571	0.857143	0.885714	0.914286	0.942857	0.971429	1						35	36	40	39	40	42	43	42
125	0	0.0277778	0.0555556	0.0833333	0.111111	0.138889	0.166667	0.194444	0.222222	0.25	0.277778	0.305556	0.333333	0.361111	0.388889	0.416667	0.444444	0.472222	0.5	0.527778	0.555556	0.583333	0.611111	0.638889	0.666667	0.694444	0.722222	0.75	0.777778	0.805556	0.833333	0.861111	0.888889	0.916667	0.944444	0.972222	1					41	41	42	42	42	45	47	49
126	0	0.0277778	0.0555556	0.0833333	0.111111	0.138889	0.166667	0.194444	0.222222	0.25	0.277778	0.305556	0.333333	0.361111	0.388889	0.416667	0.444444	0.472222	0.5	0.527778	0.555556	0.583333	0.611111	0.638889	0.666667	0.694444	0.722222	0.75	0.777778	0.805556	0.833333	0.861111	0.888889	0.916667	0.944444	0.972222	1					36	36	35	39	39	39	40	40
127	0	0.0277778	0.0555556	0.0833333	0.111111	0.138889	0.166667	0.194444	0.222222	0.25	0.277778	0.305556	0.333333	0.361111	0.388889	0.416667	0.444444	0.472222	0.5	0.527778	0.555556	0.583333	0.611111	0.638889	0.666667	0.694444	0.722222	0.75	0.777778	0.805556	0.833333	0.861111	0.888889	0.916667	0.944444	0.972222	1					46	53	55	54	56	57	58	54
128	0	0.027027	0.0540541	0.0810811	0.108108	0.135135	0.162162	0.189189	0.216216	0.243243	0.27027	0.297297	0.324324	0.351351	0.378378	0.405405	0.432432	0.459459	0.486486	0.513514	0.540541	0.567568	0.594595	0.621622	0.648649	0.675676	0.702703	0.72973	0.756757	0.783784	0.810811	0.837838	0.864865	0.891892	0.918919	0.945946	0.972973	1				39	42	47	49	50	54	54	55
129	0	0.0263158	0.0526316	0.0789474	0.105263	0.131579	0.157895	0.184211	0.210526	0.236842	0.263158	0.289474	0.315789	0.342105	0.368421	0.394737	0.421053	0.447368	0.473684	0.5	0.526316	0.552632	0.578947	0.605263	0.631579	0.657895	0.684211	0.710526	0.736842	0.763158	0.789474	0.815789	0.842105	0.868421	0.894737	0.921053	0.947368	0.973684	1			34	36	34	35	37	37	37	36
130	0	0.0263158	0.0526316	0.0789474	0.105263	0.131579	0.157895	0.184211	0.210526	0.236842	0.263158	0.289474	0.315789	0.342105	0.368421	0.394737	0.421053	0.447368	0.473684	0.5	0.526316	0.552632	0.578947	0.605263	0.631579	0.657895	0.684211	0.710526	0.736842	0.763158	0.789474	0.815789	0.842105	0.868421	0.894737	0.921053	0.947368	0.973684	1			36	38	44	56	63	68	50	38
131	0	0.0263158	0.0526316	0.0789474	0.105263	0.131579	0.157895	0.184211	0.210526	0.236842	0.263158	0.289474	0.315789	0.342105	0.368421	0.394737	0.421053	0.447368	0.473684	0.5	0.526316	0.552632	0.578947	0.605263	0.631579	0.657895	0.684211	0.710526	0.736842	0.763158	0.789474	0.815789	0.842105	0.868421	0.894737	0.921053	0.947368	0.973684	1			36	38	39	40	40	39	38	39
132	0	0.0263158	0.0526316	0.0789474	0.105263	0.131579	0.157895	0.184211	0.210526	0.236842	0.263158	0.289474	0.315789	0.342105	0.368421	0.394737	0.421053	0.447368	0.473684	0.5	0.526316	0.552632	0.578947	0.605263	0.631579	0.657895	0.684211	0.710526	0.736842	0.763158	0.789474	0.815789	0.842105	0.868421	0.894737	0.921053	0.947368	0.973684	1			37	38	39	42	42	43	44	46
133	0	0.025641	0.0512821	0.0769231	0.102564	0.128205	0.153846	0.179487	0.205128	0.230769	0.25641	0.282051	0.307692	0.333333	0.358974	0.384615	0.410256	0.435897	0.461538	0.487179	0.512821	0.538462	0.564103	0.589744	0.615385	0.641026	0.666667	0.692308	0.717949	0.74359	0.769231	0.794872	0.820513	0.846154	0.871795	0.897436	0.923077	0.948718	0.974359	1		34	34	34	38	38	38	38	38
134	0	0.025641	0.0512821	0.0769231	0.102564	0.128205	0.153846	0.179487	0.205128	0.230769	0.25641	0.282051	0.307692	0.333333	0.358974	0.384615	0.410256	0.435897	0.461538	0.487179	0.512821	0.538462	0.564103	0.589744	0.615385	0.641026	0.666667	0.692308	0.717949	0.74359	0.769231	0.794872	0.820513	0.846154	0.871795	0.897436	0.923077	0.948718	0.974359	1		33	33	35	35	36	36	35	37
The Cell ID represents the row number shown in Fig. 1c
[truncated: 32 more columns]

## Sheet: Fig.1e,f & Supplementary Fig.5
WT CB15N::dnaN-sfGFP
Cell_ID	Replication_time	Foci_number	2Foci_intensityRatio
061801-1	0.009	2	6.956
061801-1	0.019	1	0
061801-1	0.028	1	0
061801-1	0.037	1	0
061801-1	0.046	1	0
061801-1	0.056	1	0
061801-1	0.065	1	0
061801-1	0.074	1	0
061801-1	0.083	1	0
061801-1	0.093	2	10.376
061801-1	0.102	1	0
061801-1	0.111	1	0
061801-1	0.12	1	0
061801-1	0.13	1	0
061801-1	0.139	1	0
061801-1	0.148	1	0
061801-1	0.157	2	3.381
061801-1	0.167	1	0
061801-1	0.176	2	3.305
061801-1	0.185	2	3.975
061801-1	0.194	2	1.604
061801-1	0.204	1	0
061801-1	0.213	3	0
061801-1	0.222	1	0
061801-1	0.231	1	0
061801-1	0.241	1	0
061801-1	0.25	2	1.37
061801-1	0.259	2	1.05
061801-1	0.269	2	1.042
061801-1	0.278	1	0
061801-1	0.287	2	2.346
061801-1	0.296	2	3.849
061801-1	0.306	2	1.491
061801-1	0.315	2	5.763
061801-1	0.324	2	4.216
061801-1	0.333	1	0
061801-1	0.343	2	7.137
061801-1	0.352	2	5.399
061801-1	0.361	1	0
061801-1	0.37	2	7.506
061801-1	0.38	2	1.918
061801-1	0.389	1	0
061801-1	0.398	2	1.5
061801-1	0.407	1	0
061801-1	0.417	1	0
061801-1	0.426	1	0
061801-1	0.435	1	0
061801-1	0.444	2	3.267
061801-1	0.454	2	1.561
061801-1	0.463	1	0
061801-1	0.472	1	0
061801-1	0.481	1	0
061801-1	0.491	2	1.769
061801-1	0.5	1	0
061801-1	0.509	3	0
061801-1	0.519	2	1.187
061801-1	0.528	1	0
061801-1	0.537	1	0
061801-1	0.546	2	1.745
061801-1	0.556	1	0
061801-1	0.565	1	0
061801-1	0.574	1	0
061801-1	0.583	1	0
061801-1	0.593	1	0
061801-1	0.602	1	0
061801-1	0.611	1	0
061801-1	0.62	1	0
061801-1	0.63	1	0
061801-1	0.639	2	1.238
061801-1	0.648	1	0
061801-1	0.657	1	0
061801-1	0.667	1	0
061801-1	0.676	1	0
061801-1	0.685	1	0
061801-1	0.694	1	0
061801-1	0.704	1	0
061801-1	0.713	2	16.004
061801-1	0.722	1	0
061801-1	0.731	1	0
061801-1	0.741	1	0
061801-1	0.75	1	0
061801-1	0.759	1	0
061801-1	0.769	2	14.225
061801-1	0.778	1	0
061801-1	0.787	1	0
061801-1	0.796	1	0
061801-1	0.806	1	0
061801-1	0.815	1	0
061801-1	0.824	2	2.848
061801-1	0.833	2	9.458
061801-1	0.843	2	2.842
061801-1	0.852	3	0
061801-1	0.861	3	0
061801-1	0.87	4	0
061801-1	0.88	2	8.019
061801-1	0.889	3	0
061801-1	0.898	3	0
061801-1	0.907	2	2.68
061801-1	0.917	2	3.016
061801-1	0.926	1	0
061801-1	0.935	2	9.149
061801-1	0.944	2	5.396
061801-1	0.954	2	17.134
061801-1	0.963	2	32.307
061801-1	0.972	1	0
061801-1	0.981	2	1.62
061801-1	0.991	1	0
061803-1	0.013	1	0
061803-1	0.026	1	0
061803-1	0.039	1	0
061803-1	0.052	1	0
061803-1	0.065	2	5.735
061803-1	0.078	1	0
061803-1	0.091	1	0
061803-1	0.104	2	1.098
061803-1	0.117	1	0
061803-1	0.13	1	0
061803-1	0.143	1	0
061803-1	0.156	1	0
061803-1	0.169	2	1.288
061803-1	0.182	2	2.314
061803-1	0.195	2	9.506
061803-1	0.208	1	0
061803-1	0.221	1	0
061803-1	0.234	2	1.444
061803-1	0.247	2	3.97
061803-1	0.273	3	0
061803-1	0.286	1	0
061803-1	0.299	2	2.356
061803-1	0.312	3	0
061803-1	0.325	3	0
061803-1	0.338	3	0
061803-1	0.351	3	0
061803-1	0.364	2	1.243
061803-1	0.377	3	0
061803-1	0.39	2	3.399
061803-1	0.403	2	1.172
061803-1	0.416	2	1.858
061803-1	0.429	1	0
061803-1	0.442	1	0
061803-1	0.455	1	0
061803-1	0.468	2	3.106
061803-1	0.481	2	2.946
061803-1	0.494	3	0
061803-1	0.506	2	1.245
061803-1	0.519	1	0
061803-1	0.532	3	0
061803-1	0.545	2	3.204
061803-1	0.558	2	1.836
061803-1	0.571	2	1.665
061803-1	0.584	2	1.349
061803-1	0.597	2	1.847
061803-1	0.61	1	0
061803-1	0.623	2	1.697
061803-1	0.636	2	1.028
061803-1	0.649	2	2.785
061803-1	0.662	2	2.15
061803-1	0.675	2	2.244
061803-1	0.688	1	0
061803-1	0.701	1	0
061803-1	0.714	2	2.671
061803-1	0.727	2	2.886
061803-1	0.74	1	0
061803-1	0.753	2	1.457
061803-1	0.766	2	1.101
061803-1	0.779	2	8.456
061803-1	0.792	2	14.725
061803-1	0.805	1	0
061803-1	0.818	3	0
061803-1	0.831	1	0
061803-1	0.844	1	0
061803-1	0.857	1	0
061803-1	0.87	1	0
061803-1	0.883	2	15.381
061803-1	0.896	1	0
061803-1	0.909	1	0
061803-1	0.922	2	8.286
061803-1	0.935	1	0
061803-1	0.948	1	0
061803-1	0.961	3	0
061803-1	0.974	2	1.805
061803-1	0.987	2	3.832
061804-1	0.014	1	0
061804-1	0.029	1	0
061804-1	0.043	1	0
061804-1	0.058	1	0
061804-1	0.072	1	0
061804-1	0.087	1	0
061804-1	0.101	1	0
061804-1	0.116	1	0
061804-1	0.13	1	0
061804-1	0.145	1	0
061804-1	0.159	2	1.489
061804-1	0.174	2	1.5
061804-1	0.188	1	0
061804-1	0.203	2	1.551
061804-1	0.217	2	1.27
061804-1	0.232	2	7.819
061804-1	0.246	3	0
061804-1	0.261	1	0
061804-1	0.275	2	3.138
061804-1	0.29	2	3.57
061804-1	0.304	3	0
061804-1	0.319	3	0
061804-1	0.333	2	1.762
061804-1	0.348	3	0
061804-1	0.362	1	0
061804-1	0.377	2	2.718
061804-1	0.391	2	4.498
061804-1	0.406	2	3.363
061804-1	0.42	2	4.122
061804-1	0.435	1	0
061804-1	0.449	1	0
061804-1	0.464	2	1.28
061804-1	0.478	2	2.01
061804-1	0.493	1	0
061804-1	0.507	2	3.306
061804-1	0.522	1	0
061804-1	0.536	1	0
061804-1	0.551	1	0
061804-1	0.565	1	0
061804-1	0.58	1	0
061804-1	0.594	1	0
061804-1	0.609	1	0
061804-1	0.623	2	6.288
061804-1	0.638	2	3.262
061804-1	0.652	2	10.857
061804-1	0.667	2	3.496
061804-1	0.681	1	0
061804-1	0.696	1	0
061804-1	0.71	1	0
061804-1	0.725	1	0
061804-1	0.739	2	1.191
061804-1	0.754	2	1.419
061804-1	0.768	3	0
061804-1	0.783	2	1.792
061804-1	0.797	2	1.431
061804-1	0.812	2	1.258
061804-1	0.826	2	2.145
061804-1	0.841	2	1.108
061804-1	0.855	2	1.618
061804-1	0.87	3	0
061804-1	0.884	2	1.275
061804-1	0.899	3	0
061804-1	0.913	3	0
061804-1	0.928	2	5.676
061804-1	0.942	2	2.524
061804-1	0.957	2	6.418
061804-1	0.971	4	0
061804-1	0.986	2	4.685
061806-1	0.016	1	0
061806-1	0.031	1	0
061806-1	0.047	1	0
061806-1	0.062	1	0
061806-1	0.078	1	0
061806-1	0.094	2	10.037
061806-1	0.109	1	0
061806-1	0.125	1	0
061806-1	0.141	1	0
061806-1	0.156	1	0
061806-1	0.172	1	0
061806-1	0.188	2	1.072
061806-1	0.203	1	0
061806-1	0.219	1	0
061806-1	0.234	2	8.22
061806-1	0.25	2	3.081
061806-1	0.266	1	0
061806-1	0.281	1	0
061806-1	0.297	1	0
061806-1	0.312	2	3.425
061806-1	0.328	1	0
061806-1	0.344	3	0
061806-1	0.359	1	0
061806-1	0.375	2	10.287
061806-1	0.391	1	0
061806-1	0.406	2	1.111
061806-1	0.422	1	0
061806-1	0.438	2	4.042
061806-1	0.453	2	3.34
061806-1	0.469	2	2.392
061806-1	0.484	1	0
061806-1	0.5	2	5.191
061806-1	0.516	1	0
061806-1	0.531	1	0
061806-1	0.547	1	0
061806-1	0.562	1	0
061806-1	0.578	1	0
061806-1	0.594	1	0
061806-1	0.609	1	0
061806-1	0.625	1	0
061806-1	0.641	2	6.574
061806-1	0.656	2	3.785
061806-1	0.672	2	6.649
061806-1	0.688	1	0
061806-1	0.703	1	0
061806-1	0.719	1	0
061806-1	0.734	1	0
061806-1	0.75	1	0
061806-1	0.766	1	0
061806-1	0.781	1	0
061806-1	0.797	1	0
061806-1	0.812	1	0
061806-1	0.828	1	0
061806-1	0.844	2	5.068
061806-1	0.859	1	0
061806-1	0.875	1	0
061806-1	0.891	1	0
061806-1	0.906	1	0
061806-1	0.922	1	0
061806-1	0.938	1	0
061806-1	0.953	1	0
061806-1	0.969	3	0
061806-1	0.984	2	52.165
061812-1	0.014	1	0
061812-1	0.029	1	0
061812-1	0.043	1	0
061812-1	0.058	1	0
061812-1	0.072	1	0
061812-1	0.087	1	0
061812-1	0.101	1	0
061812-1	0.116	1	0
061812-1	0.13	1	0
061812-1	0.145	1	0
061812-1	0.159	1	0
061812-1	0.174	1	0
061812-1	0.188	2	3.702
061812-1	0.203	2	6.241
061812-1	0.217	2	1.181
061812-1	0.232	2	7.2
061812-1	0.246	2	1.594
061812-1	0.261	2	2.674
061812-1	0.275	2	5.308
061812-1	0.29	2	3.275
061812-1	0.304	2	4.765
061812-1	0.319	2	1.474
061812-1	0.333	2	1.434
061812-1	0.348	2	5.092
061812-1	0.362	2	2.936
061812-1	0.377	2	3.15
061812-1	0.391	2	3.571
061812-1	0.406	2	5.048
061812-1	0.42	2	4.078
061812-1	0.435	2	4.372
061812-1	0.449	2	3.725
061812-1	0.464	3	0
061812-1	0.478	2	3.284
061812-1	0.493	2	3.875
061812-1	0.507	3	0
061812-1	0.522	2	3.057
061812-1	0.536	2	2.087
061812-1	0.551	2	2.394
061812-1	0.565	2	4.457
061812-1	0.58	2	2.162
061812-1	0.594	2	1.115
061812-1	0.609	2	6.881
061812-1	0.623	2	2.446
061812-1	0.638	2	2.142
061812-1	0.652	2	2.523
061812-1	0.667	2	5.484
061812-1	0.681	2	3.914
061812-1	0.696	2	1.173
061812-1	0.71	2	5.639
061812-1	0.725	1	0
061812-1	0.739	2	4.534
061812-1	0.754	1	0
061812-1	0.768	1	0
061812-1	0.783	1	0
061812-1	0.797	1	0
061812-1	0.812	1	0
061812-1	0.826	1	0
061812-1	0.841	1	0
061812-1	0.855	1	0
061812-1	0.87	1	0
061812-1	0.884	1	0
061812-1	0.899	2	14.518
061812-1	0.913	1	0
061812-1	0.928	1	0
061812-1	0.942	1	0
061812-1	0.957	2	23.6
061812-1	0.971	2	18.393
061812-1	0.986	1	0
061813-1	0.014	1	0
061813-1	0.027	1	0
061813-1	0.041	2	5.191
061813-1	0.055	2	1.39
061813-1	0.068	1	0
061813-1	0.082	1	0
061813-1	0.096	1	0
061813-1	0.11	1	0
061813-1	0.123	1	0
061813-1	0.137	1	0
061813-1	0.151	1	0
061813-1	0.164	1	0
061813-1	0.178	1	0
061813-1	0.192	1	0
061813-1	0.205	1	0
061813-1	0.219	1	0
061813-1	0.233	1	0
061813-1	0.247	2	1.092
061813-1	0.26	2	1.107
061813-1	0.274	1	0
061813-1	0.288	1	0
061813-1	0.301	1	0
061813-1	0.315	1	0
061813-1	0.329	1	0
061813-1	0.342	1	0
061813-1	0.356	2	1.426
061813-1	0.37	2	1.113
061813-1	0.384	1	0
061813-1	0.397	2	1.033
061813-1	0.411	1	0
061813-1	0.425	3	0
061813-1	0.438	3	0
061813-1	0.452	3	0
061813-1	0.466	3	0
061813-1	0.479	2	1.912
061813-1	0.493	2	1.281
061813-1	0.507	2	1.836
061813-1	0.521	3	0
061813-1	0.534	2	1.659
061813-1	0.548	2	2.382
061813-1	0.562	3	0
061813-1	0.575	3	0
061813-1	0.589	2	1.039
061813-1	0.603	2	1.026
061813-1	0.616	2	1.538
061813-1	0.63	2	3.864
061813-1	0.644	3	0
061813-1	0.658	3	0
061813-1	0.671	2	3.488
061813-1	0.685	2	6.74
061813-1	0.699	1	0
061813-1	0.712	1	0
061813-1	0.726	2	5.467
061813-1	0.74	2	12.717
061813-1	0.753	1	0
061813-1	0.767	1	0
061813-1	0.781	1	0
061813-1	0.795	1	0
061813-1	0.808	1	0
061813-1	0.822	2	1.226
061813-1	0.836	2	1.187
061813-1	0.849	2	1.474
061813-1	0.863	2	1.918
061813-1	0.877	2	1.234
061813-1	0.89	2	1.107
061813-1	0.904	3	0
061813-1	0.918	2	9.197
061813-1	0.932	2	6.715
061813-1	0.945	3	0
061813-1	0.959	2	22.032
061813-1	0.973	3	0
061813-1	0.986	2	43.713
061815-1	0.014	1	0
061815-1	0.028	1	0
061815-1	0.042	1	0
061815-1	0.056	1	0
061815-1	0.069	1	0
061815-1	0.083	1	0
061815-1	0.097	1	0
061815-1	0.111	1	0
061815-1	0.125	1	0
061815-1	0.139	1	0
061815-1	0.153	1	0
061815-1	0.167	1	0
061815-1	0.181	1	0
061815-1	0.194	2	7.905
061815-1	0.208	2	5.547
061815-1	0.222	2	2.172
061815-1	0.236	2	1.298
061815-1	0.25	3	0
061815-1	0.264	2	1.362
061815-1	0.278	2	1.637
061815-1	0.292	2	2.93
061815-1	0.306	2	1.918
061815-1	0.319	2	1.27
061815-1	0.333	1	0
061815-1	0.347	2	1.313
061815-1	0.361	2	1.686
061815-1	0.375	3	0
061815-1	0.389	2	1.616
061815-1	0.403	2	4.866
061815-1	0.417	3	0
061815-1	0.431	3	0
061815-1	0.444	2	1.801
061815-1	0.458	1	0
061815-1	0.472	2	2.486
061815-1	0.486	2	3.025
061815-1	0.5	2	1.392
061815-1	0.514	2	4.989
061815-1	0.528	2	1.131
061815-1	0.542	1	0
061815-1	0.556	2	1.803
061815-1	0.569	1	0
061815-1	0.583	2	3.853
061815-1	0.597	1	0
061815-1	0.611	1	0
061815-1	0.625	1	0
061815-1	0.639	2	1.268
061815-1	0.653	1	0
061815-1	0.667	3	0
061815-1	0.681	1	0
061815-1	0.694	1	0
061815-1	0.708	2	6.082
061815-1	0.722	1	0
061815-1	0.736	2	5.045
061815-1	0.75	1	0
061815-1	0.764	1	0
061815-1	0.778	1	0
061815-1	0.792	1	0
061815-1	0.806	1	0
061815-1	0.819	1	0
061815-1	0.833	1	0
061815-1	0.847	2	7.475
061815-1	0.861	2	2.147
061815-1	0.875	1	0
061815-1	0.889	1	0
061815-1	0.903	1	0
061815-1	0.917	2	9.507
061815-1	0.931	1	0
061815-1	0.944	1	0
061815-1	0.958	4	0
061815-1	0.972	2	2.18
061815-1	0.986	4	0
061818-1	0.013	1	0
061818-1	0.027	1	0
061818-1	0.04	1	0
061818-1	0.053	1	0
061818-1	0.067	1	0
061818-1	0.08	1	0
061818-1	0.093	1	0
061818-1	0.107	1	0
061818-1	0.12	1	0
061818-1	0.133	1	0
061818-1	0.147	1	0
061818-1	0.16	1	0
061818-1	0.173	1	0
061818-1	0.187	1	0
061818-1	0.2	1	0
061818-1	0.213	1	0
061818-1	0.227	1	0
061818-1	0.24	1	0
061818-1	0.253	1	0
061818-1	0.267	1	0
061818-1	0.28	1	0
061818-1	0.293	1	0
061818-1	0.307	2	4.462
061818-1	0.32	2	1.933
061818-1	0.333	2	1.385
061818-1	0.347	1	0
061818-1	0.36	3	0
061818-1	0.373	1	0
061818-1	0.387	2	1.55
061818-1	0.4	3	0
061818-1	0.413	2	1.171
061818-1	0.427	2	6.78
061818-1	0.44	3	0
061818-1	0.453	2	1.03
061818-1	0.467	2	1.343
061818-1	0.48	1	0
061818-1	0.493	2	1.535
061818-1	0.507	1	0
061818-1	0.52	2	1.248
061818-1	0.533	2	1.73
061818-1	0.547	1	0
061818-1	0.56	1	0
061818-1	0.573	1	0
061818-1	0.587	1	0
061818-1	0.6	1	0
061818-1	0.613	1	0
061818-1	0.627	1	0
061818-1	0.64	2	2.805
061818-1	0.653	2	12.548
061818-1	0.667	1	0
061818-1	0.68	2	4.632
061818-1	0.693	2	8.729
061818-1	0.707	1	0
061818-1	0.72	1	0
061818-1	0.733	1	0
061818-1	0.747	1	0
061818-1	0.76	1	0
061818-1	0.773	1	0
061818-1	0.787	2	10.661
061818-1	0.8	2	9.853
061818-1	0.813	1	0
061818-1	0.827	2	17.481
061818-1	0.84	3	0
061818-1	0.853	2	15.452
061818-1	0.867	1	0
061818-1	0.88	1	0
061818-1	0.893	1	0
061818-1	0.907	2	10.202
061818-1	0.92	1	0
061818-1	0.933	2	1.045
061818-1	0.947	3	0
061818-1	0.96	2	6.057
061818-1	0.973	2	18.49
061818-1	0.987	3	0
061825-1	0.018	1	0
061825-1	0.036	1	0
061825-1	0.054	1	0
061825-1	0.071	1	0
061825-1	0.089	1	0
061825-1	0.107	1	0
061825-1	0.125	2	1.976
061825-1	0.143	2	5.709
061825-1	0.161	2	1.676
061825-1	0.179	1	0
061825-1	0.196	2	1.737
061825-1	0.214	1	0
061825-1	0.232	2	1.622
061825-1	0.25	2	5.629
061825-1	0.268	1	0
061825-1	0.286	2	8.63
061825-1	0.304	2	2.196
061825-1	0.321	1	0
061825-1	0.339	2	1.482
061825-1	0.357	1	0
061825-1	0.375	2	2.541
061825-1	0.393	2	3.1
061825-1	0.411	1	0
061825-1	0.429	2	2.839
061825-1	0.446	1	0
061825-1	0.464	1	0
061825-1	0.482	1	0
061825-1	0.5	1	0
061825-1	0.518	1	0
061825-1	0.536	1	0
061825-1	0.554	3	0
061825-1	0.571	2	1.856
061825-1	0.589	2	3.311
061825-1	0.607	1	0
061825-1	0.625	3	0
061825-1	0.643	1	0
061825-1	0.661	3	0
061825-1	0.679	1	0
061825-1	0.696	1	0
061825-1	0.714	1	0
061825-1	0.732	2	7.093
061825-1	0.75	1	0
061825-1	0.768	1	0
061825-1	0.786	1	0
061825-1	0.804	2	6.686
061825-1	0.821	1	0
061825-1	0.839	1	0
061825-1	0.857	1	0
061825-1	0.875	2	1.903
061825-1	0.893	2	1.755
061825-1	0.911	2	2.48
061825-1	0.929	2	8.694
061825-1	0.946	2	13.711
061825-1	0.964	2	11.371
061825-1	0.982	2	22.667
061826-1	0.016	1	0
061826-1	0.033	1	0
061826-1	0.049	1	0
061826-1	0.066	1	0
061826-1	0.082	1	0
061826-1	0.098	1	0
061826-1	0.115	1	0
061826-1	0.131	1	0
061826-1	0.148	1	0
061826-1	0.164	1	0
061826-1	0.18	1	0
061826-1	0.197	1	0
061826-1	0.213	3	0
061826-1	0.23	1	0
061826-1	0.246	1	0
061826-1	0.262	1	0
061826-1	0.279	1	0
061826-1	0.295	1	0
061826-1	0.311	1	0
061826-1	0.328	1	0
061826-1	0.344	1	0
061826-1	0.361	1	0
061826-1	0.377	1	0
061826-1	0.393	1	0
061826-1	0.41	2	2.121
061826-1	0.426	2	5.139
061826-1	0.443	2	5.195
061826-1	0.459	2	1.841
061826-1	0.475	2	2.972
061826-1	0.492	1	0
061826-1	0.508	1	0
061826-1	0.525	1	0
061826-1	0.541	1	0
061826-1	0.557	1	0
061826-1	0.574	1	0
061826-1	0.59	1	0
061826-1	0.607	1	0
061826-1	0.623	1	0
061826-1	0.639	1	0
061826-1	0.656	1	0
061826-1	0.672	1	0
061826-1	0.689	1	0
061826-1	0.705	1	0
061826-1	0.721	1	0
061826-1	0.738	1	0
061826-1	0.754	1	0
061826-1	0.77	2	11.375
061826-1	0.787	1	0
061826-1	0.803	1	0
061826-1	0.82	1	0
061826-1	0.836	1	0
061826-1	0.852	1	0
061826-1	0.869	1	0
061826-1	0.885	1	0
061826-1	0.902	1	0
061826-1	0.918	1	0
061826-1	0.934	1	0
061826-1	0.951	1	0
061826-1	0.967	2	1.053
061826-1	0.984	1	0
061828-1	0.015	1	0
061828-1	0.03	1	0
061828-1	0.045	2	1.355
061828-1	0.061	1	0
061828-1	0.076	2	1.147
061828-1	0.091	2	2.787
061828-1	0.106	2	1.572
061828-1	0.121	1	0
061828-1	0.136	1	0
061828-1	0.152	2	1.064
061828-1	0.167	1	0
061828-1	0.182	1	0
061828-1	0.197	1	0
061828-1	0.212	1	0
061828-1	0.227	2	4.898
061828-1	0.242	3	0
061828-1	0.258	2	5.183
061828-1	0.273	2	2.047
061828-1	0.288	2	2.207
061828-1	0.303	3	0
061828-1	0.318	1	0
061828-1	0.333	3	0
061828-1	0.348	3	0
061828-1	0.364	3	0
061828-1	0.379	2	1.646
061828-1	0.394	3	0
061828-1	0.409	1	0
061828-1	0.424	2	1.647
061828-1	0.439	2	1.398
061828-1	0.455	2	1.339
061828-1	0.47	2	1.221
061828-1	0.485	1	0
061828-1	0.5	2	2.186
061828-1	0.515	2	1.203
061828-1	0.53	2	3.81
061828-1	0.545	1	0
061828-1	0.561	2	2.282
061828-1	0.576	1	0
061828-1	0.591	2	1.264
061828-1	0.606	2	1.133
061828-1	0.621	2	1.055
061828-1	0.636	2	1.073
061828-1	0.652	2	1.825
061828-1	0.667	2	1.125
061828-1	0.682	1	0
061828-1	0.697	2	2.349
061828-1	0.712	2	1.039
061828-1	0.727	2	1.257
061828-1	0.742	2	1.333
061828-1	0.758	2	1.318
061828-1	0.773	1	0
061828-1	0.788	1	0
061828-1	0.803	2	11.722
061828-1	0.818	1	0
061828-1	0.833	1	0
061828-1	0.848	1	0
061828-1	0.864	1	0
061828-1	0.879	1	0
061828-1	0.894	1	0
061828-1	0.909	1	0
061828-1	0.924	1	0
061828-1	0.939	1	0
061828-1	0.955	1	0
061828-1	0.97	1	0
061828-1	0.985	1	0
061830-1	0.015	1	0
061830-1	0.03	1	0
061830-1	0.045	1	0
061830-1	0.06	1	0
061830-1	0.075	1	0
061830-1	0.09	1	0
061830-1	0.104	1	0
061830-1	0.119	2	2.247
061830-1	0.134	2	2.892
061830-1	0.149	1	0
061830-1	0.164	2	2.006
061830-1	0.179	1	0
061830-1	0.194	3	0
061830-1	0.209	2	2.005
061830-1	0.224	2	5.476
061830-1	0.239	1	0
061830-1	0.254	1	0
061830-1	0.269	2	5.762
061830-1	0.284	1	0
061830-1	0.299	1	0
061830-1	0.313	1	0
061830-1	0.328	3	0
061830-1	0.343	2	1.99
061830-1	0.358	2	1.328
061830-1	0.373	1	0
061830-1	0.388	1	0
061830-1	0.403	3	0
061830-1	0.418	2	2.58
061830-1	0.433	2	1.377
061830-1	0.448	2	1.637
061830-1	0.463	2	2.118
061830-1	0.478	2	1.408
061830-1	0.493	2	2.097
061830-1	0.507	3	0
061830-1	0.522	2	1.929
061830-1	0.537	2	3.413
061830-1	0.552	1	0
061830-1	0.567	2	1.067
061830-1	0.582	2	2.989
061830-1	0.597	2	1.342
061830-1	0.612	2	1.262
061830-1	0.627	1	0
061830-1	0.642	2	2.909
061830-1	0.657	2	2.839
061830-1	0.672	2	1.409
061830-1	0.687	1	0
061830-1	0.701	2	1.146
061830-1	0.716	2	6.24
061830-1	0.731	2	4.121
061830-1	0.746	1	0
061830-1	0.761	1	0
061830-1	0.776	1	0
061830-1	0.791	2	6.542
061830-1	0.806	2	4.933
061830-1	0.821	1	0
061830-1	0.836	1	0
061830-1	0.851	1	0
061830-1	0.866	1	0
061830-1	0.881	2	1.203
061830-1	0.896	1	0
061830-1	0.91	2	1.104
061830-1	0.925	1	0
061830-1	0.94	1	0
061830-1	0.955	1	0
061830-1	0.97	1	0
061830-1	0.985	1	0
061832-1	0.019	1	0
061832-1	0.037	1	0
061832-1	0.056	1	0
061832-1	0.074	1	0
061832-1	0.093	1	0
061832-1	0.111	1	0
061832-1	0.13	1	0
061832-1	0.148	1	0
061832-1	0.167	1	0
061832-1	0.185	1	0
061832-1	0.204	1	0
061832-1	0.222	1	0
061832-1	0.241	2	2.992
061832-1	0.259	1	0
061832-1	0.278	2	2.164
061832-1	0.296	1	0
061832-1	0.315	1	0
061832-1	0.333	1	0
061832-1	0.352	2	9.369
061832-1	0.37	1	0
061832-1	0.389	2	2.794
061832-1	0.407	1	0
061832-1	0.426	1	0
061832-1	0.444	1	0
061832-1	0.463	2	3.893
061832-1	0.481	2	2.506
061832-1	0.5	1	0
061832-1	0.519	2	5.375
061832-1	0.537	2	1.065
061832-1	0.556	1	0
061832-1	0.574	1	0
061832-1	0.593	1	0
061832-1	0.611	1	0
061832-1	0.63	1	0
061832-1	0.648	1	0
061832-1	0.667	1	0
061832-1	0.685	2	1.316
061832-1	0.704	1	0
061832-1	0.722	2	1.569
061832-1	0.741	2	1.387
061832-1	0.759	1	0
061832-1	0.778	2	28.102
061832-1	0.796	2	1.016
061832-1	0.815	1	0
061832-1	0.833	1	0
061832-1	0.852	1	0
061832-1	0.87	2	12.872
061832-1	0.889	3	0
061832-1	0.907	2	12.516
061832-1	0.926	1	0
061832-1	0.944	2	1.159
061832-1	0.963	1	0
061832-1	0.981	3	0
061833-1	0.017	1	0
061833-1	0.034	1	0
061833-1	0.051	1	0
061833-1	0.068	1	0
061833-1	0.085	1	0
061833-1	0.102	1	0
061833-1	0.119	1	0
061833-1	0.136	1	0
061833-1	0.153	2	1.872
061833-1	0.169	1	0
061833-1	0.186	2	5.861
061833-1	0.203	2	3.037
061833-1	0.22	1	0
061833-1	0.237	1	0
061833-1	0.254	2	2.061
061833-1	0.271	1	0
061833-1	0.288	2	1.601
061833-1	0.305	2	3.878
061833-1	0.322	2	4.247
061833-1	0.339	2	2.091
061833-1	0.356	2	6.476
061833-1	0.373	2	1.497
061833-1	0.39	2	7.568
061833-1	0.407	2	1.573
061833-1	0.424	2	2.874
061833-1	0.441	2	2.765
061833-1	0.458	1	0
061833-1	0.475	2	1.813
061833-1	0.492	2	1.647
061833-1	0.508	2	2.491
061833-1	0.525	1	0
061833-1	0.542	2	2.68
061833-1	0.559	1	0
061833-1	0.576	1	0
061833-1	0.593	1	0
061833-1	0.61	2	8.252
061833-1	0.627	1	0
061833-1	0.644	2	3.901
061833-1	0.661	2	1.386
061833-1	0.678	1	0
061833-1	0.695	1	0
061833-1	0.712	1	0
061833-1	0.729	1	0
061833-1	0.746	1	0
061833-1	0.763	1	0
061833-1	0.78	1	0
061833-1	0.797	1	0
061833-1	0.814	1	0
061833-1	0.831	1	0
061833-1	0.847	1	0
061833-1	0.864	1	0
061833-1	0.881	1	0
061833-1	0.898	1	0
061833-1	0.915	1	0
061833-1	0.932	1	0
061833-1	0.949	2	17.755
061833-1	0.966	3	0
061833-1	0.983	2	4.769
061834-1	0.018	1	0
061834-1	0.035	1	0
061834-1	0.053	1	0
061834-1	0.07	1	0
061834-1	0.088	1	0
061834-1	0.105	1	0
061834-1	0.123	1	0
061834-1	0.14	1	0
061834-1	0.158	1	0
061834-1	0.175	1	0
061834-1	0.193	2	1.049
061834-1	0.211	1	0
061834-1	0.228	2	1.871
061834-1	0.246	1	0
061834-1	0.263	2	2.487
061834-1	0.281	1	0
061834-1	0.298	1	0
061834-1	0.316	1	0
061834-1	0.333	2	4.552
061834-1	0.351	2	3.382
061834-1	0.368	2	4.024
061834-1	0.386	2	1.893
061834-1	0.404	1	0
061834-1	0.421	2	3.035
061834-1	0.439	2	1.98
061834-1	0.456	1	0
061834-1	0.474	1	0
061834-1	0.491	1	0
061834-1	0.509	1	0
061834-1	0.526	1	0
061834-1	0.544	1	0
061834-1	0.561	1	0
061834-1	0.579	1	0
061834-1	0.596	1	0
061834-1	0.614	1	0
061834-1	0.632	1	0
061834-1	0.649	1	0
061834-1	0.667	1	0
061834-1	0.684	1	0
061834-1	0.702	1	0
061834-1	0.719	1	0
061834-1	0.737	1	0
061834-1	0.754	1	0
061834-1	0.772	1	0
061834-1	0.789	1	0
061834-1	0.807	2	17.141
061834-1	0.825	1	0
061834-1	0.842	1	0
061834-1	0.86	2	1.49
061834-1	0.877	3	0
061834-1	0.895	3	0
061834-1	0.912	1	0
061834-1	0.93	2	13.21
061834-1	0.947	2	15.187
061834-1	0.965	2	9.107
061834-1	0.982	2	4.547
061836-1	0.017	1	0
061836-1	0.033	2	1.305
061836-1	0.05	1	0
061836-1	0.067	1	0
061836-1	0.083	1	0
061836-1	0.1	1	0
061836-1	0.117	2	2.532
061836-1	0.133	2	2.862
061836-1	0.15	3	0
061836-1	0.167	2	1.165
061836-1	0.183	3	0
061836-1	0.2	2	1.733
061836-1	0.217	2	1.638
061836-1	0.233	3	0
061836-1	0.25	2	1.035
061836-1	0.267	1	0
061836-1	0.283	3	0
061836-1	0.3	2	3.061
061836-1	0.317	2	1.146
061836-1	0.333	3	0
061836-1	0.35	2	2.721
061836-1	0.367	2	1.801
061836-1	0.383	1	0
061836-1	0.4	1	0
061836-1	0.417	2	1.597
061836-1	0.433	2	2.375
061836-1	0.45	1	0
061836-1	0.467	2	1.139
061836-1	0.483	1	0
061836-1	0.5	2	1.772
061836-1	0.517	2	4.036
061836-1	0.533	2	3.543
061836-1	0.55	2	2.156
061836-1	0.567	2	3.861
061836-1	0.583	2	1.047
061836-1	0.6	2	1.364
061836-1	0.617	1	0
061836-1	0.633	1	0
061836-1	0.65	1	0
061836-1	0.667	1	0
061836-1	0.683	1	0
061836-1	0.7	1	0
061836-1	0.717	1	0
061836-1	0.733	2	27.873
061836-1	0.75	1	0
061836-1	0.767	1	0
061836-1	0.783	2	21.762
061836-1	0.8	1	0
061836-1	0.817	2	2.637
061836-1	0.833	2	2.47
061836-1	0.85	2	1.541
061836-1	0.867	2	1.151
061836-1	0.883	3	0
061836-1	0.9	2	1.3
061836-1	0.917	3	0
061836-1	0.933	1	0
061836-1	0.95	1	0
061836-1	0.967	1	0
061836-1	0.983	4	0
061840-1	0.016	1	0
061840-1	0.032	1	0
061840-1	0.048	2	1.627
061840-1	0.063	2	1.891
061840-1	0.079	2	1.437
061840-1	0.095	2	1.862
061840-1	0.111	2	1.112
061840-1	0.127	1	0
061840-1	0.143	3	0
061840-1	0.159	2	1.285
061840-1	0.175	2	1.375
061840-1	0.19	1	0
061840-1	0.206	2	2.412
061840-1	0.222	1	0
061840-1	0.238	3	0
061840-1	0.254	2	2.77
061840-1	0.27	2	2.227
061840-1	0.286	2	4.344
061840-1	0.302	2	2.236
061840-1	0.317	3	0
061840-1	0.333	1	0
061840-1	0.349	1	0
061840-1	0.365	2	3.441
061840-1	0.381	2	1.047
061840-1	0.397	2	1.05
061840-1	0.413	2	1.376
061840-1	0.429	1	0
061840-1	0.444	2	5.75
061840-1	0.46	2	3.563
061840-1	0.476	2	3.852
061840-1	0.492	1	0
061840-1	0.508	1	0
061840-1	0.524	2	2.058
061840-1	0.54	2	2.892
061840-1	0.556	1	0
061840-1	0.571	2	8.877
061840-1	0.587	2	1.046
061840-1	0.603	2	1.512
061840-1	0.619	2	3.569
061840-1	0.635	2	2.602
061840-1	0.651	1	0
061840-1	0.667	2	2.11
061840-1	0.683	2	2.992
061840-1	0.698	2	1.726
061840-1	0.714	2	1.245
061840-1	0.73	1	0
061840-1	0.746	1	0
061840-1	0.762	1	0
061840-1	0.778	1	0
061840-1	0.794	1	0
061840-1	0.81	1	0
061840-1	0.825	1	0
061840-1	0.841	1	0
061840-1	0.857	1	0
061840-1	0.873	1	0
061840-1	0.889	2	6.789
061840-1	0.905	1	0
061840-1	0.921	1	0
061840-1	0.937	1	0
061840-1	0.952	1	0
061840-1	0.968	2	1.318
061840-1	0.984	1	0
061844-1	0.017	1	0
061844-1	0.034	1	0
061844-1	0.051	1	0
061844-1	0.068	1	0
061844-1	0.085	1	0
061844-1	0.102	1	0
061844-1	0.119	1	0
061844-1	0.136	2	2.798
061844-1	0.153	1	0
061844-1	0.169	1	0
061844-1	0.186	2	1.755
061844-1	0.203	1	0
061844-1	0.22	1	0
061844-1	0.237	2	5.382
061844-1	0.254	2	4.585
061844-1	0.271	2	1.132
061844-1	0.288	2	1.076
061844-1	0.305	2	1.551
061844-1	0.322	2	2.333
061844-1	0.339	2	1.353
061844-1	0.356	2	3.724
061844-1	0.373	2	7.881
061844-1	0.39	2	1.728
061844-1	0.407	2	2.45
061844-1	0.424	2	3.567
061844-1	0.441	1	0
061844-1	0.458	2	1.39
061844-1	0.475	2	1.065
061844-1	0.492	2	8.14
061844-1	0.508	2	4.427
061844-1	0.525	1	0
061844-1	0.542	2	1.488
061844-1	0.559	1	0
061844-1	0.576	1	0
061844-1	0.593	1	0
061844-1	0.61	1	0
061844-1	0.627	1	0
061844-1	0.644	1	0
061844-1	0.661	1	0
061844-1	0.678	1	0
061844-1	0.695	1	0
061844-1	0.712	2	19.095
061844-1	0.729	2	4.411
061844-1	0.746	1	0
061844-1	0.763	1	0
061844-1	0.78	1	0
061844-1	0.797	2	1.506
061844-1	0.814	2	1.107
061844-1	0.831	2	2.403
061844-1	0.847	2	1.227
061844-1	0.864	2	1.32
061844-1	0.881	2	1.086
061844-1	0.898	2	1.312
061844-1	0.915	2	1.65
061844-1	0.932	2	1.467
061844-1	0.949	2	1.183
061844-1	0.966	3	0
061844-1	0.983	1	0
061850-1	0.015	1	0
061850-1	0.03	1	0
061850-1	0.045	1	0
061850-1	0.06	1	0
061850-1	0.075	1	0
061850-1	0.09	1	0
061850-1	0.104	1	0
061850-1	0.119	1	0
061850-1	0.134	1	0
061850-1	0.149	1	0
061850-1	0.164	1	0
061850-1	0.179	1	0
061850-1	0.194	1	0
061850-1	0.209	2	24.678
061850-1	0.224	2	1.19
061850-1	0.239	2	4.514
061850-1	0.254	2	6.276
061850-1	0.269	2	10.141
061850-1	0.284	3	0
061850-1	0.299	2	3.634
061850-1	0.313	2	3.68
061850-1	0.328	2	1.579
061850-1	0.343	2	2.196
061850-1	0.358	2	7.391
061850-1	0.373	2	5.075
061850-1	0.388	2	6.134
061850-1	0.403	2	7.022
061850-1	0.418	2	4.334
061850-1	0.433	2	3.153
061850-1	0.448	2	4.126
061850-1	0.463	1	0
061850-1	0.478	2	3.789
061850-1	0.493	2	8.443
061850-1	0.507	2	6.656
061850-1	0.522	1	0
061850-1	0.537	2	3.509
061850-1	0.552	2	1.994
061850-1	0.567	1	0
061850-1	0.582	1	0
061850-1	0.597	2	7.003
061850-1	0.612	2	6.136
061850-1	0.627	2	4.518
061850-1	0.642	2	13.137
061850-1	0.657	2	43.555
061850-1	0.672	1	0
061850-1	0.687	3	0
061850-1	0.701	1	0
061850-1	0.716	2	12.619
061850-1	0.731	2	9.303
061850-1	0.746	2	9.039
061850-1	0.761	2	11.532
061850-1	0.776	2	24.601
061850-1	0.791	2	10.527
061850-1	0.806	2	3.758
061850-1	0.821	2	12.762
061850-1	0.836	2	17.016
061850-1	0.851	1	0
061850-1	0.866	2	8.287
061850-1	0.881	2	13.621
061850-1	0.896	2	17.344
061850-1	0.91	1	0
061850-1	0.925	2	2.982
061850-1	0.94	2	8.516
061850-1	0.955	1	0
061850-1	0.97	2	25.069
061850-1	0.985	2	17.918
061852-1	0.016	1	0
061852-1	0.031	1	0
061852-1	0.047	1	0
061852-1	0.062	1	0
061852-1	0.078	1	0
061852-1	0.094	2	6.187
061852-1	0.109	1	0
061852-1	0.125	1	0
061852-1	0.141	1	0
061852-1	0.156	1	0
061852-1	0.172	2	3.583
061852-1	0.188	2	6.395
061852-1	0.203	1	0
061852-1	0.219	1	0
061852-1	0.234	2	3.567
061852-1	0.25	2	4.077
061852-1	0.266	2	1.613
061852-1	0.281	2	1.883
061852-1	0.297	2	4.264
061852-1	0.312	2	4.758
061852-1	0.328	2	1.701
061852-1	0.344	2	2.211
061852-1	0.359	1	0
061852-1	0.375	1	0
061852-1	0.391	1	0
061852-1	0.406	2	1.383
061852-1	0.422	2	1.357
061852-1	0.438	1	0
061852-1	0.453	1	0
061852-1	0.469	1	0
061852-1	0.484	1	0
061852-1	0.5	1	0
061852-1	0.516	1	0
061852-1	0.531	1	0
061852-1	0.547	1	0
061852-1	0.562	1	0
061852-1	0.578	1	0
061852-1	0.594	1	0
061852-1	0.609	1	0
061852-1	0.625	1	0
061852-1	0.641	2	3.229
061852-1	0.656	2	1.641
061852-1	0.672	1	0
061852-1	0.688	1	0
061852-1	0.703	1	0
061852-1	0.719	2	1.75
061852-1	0.734	1	0
061852-1	0.75	1	0
061852-1	0.766	1	0
061852-1	0.781	1	0
061852-1	0.797	1	0
061852-1	0.812	1	0
061852-1	0.828	1	0
061852-1	0.844	1	0
061852-1	0.859	2	18.013
061852-1	0.875	2	20.457
061852-1	0.891	1	0
061852-1	0.906	1	0
061852-1	0.922	2	1.184
061852-1	0.938	1	0
061852-1	0.953	1	0
061852-1	0.969	1	0
061852-1	0.984	1	0
061853-1	0.014	1	0
061853-1	0.027	1	0
061853-1	0.041	1	0
061853-1	0.055	1	0
061853-1	0.068	1	0
061853-1	0.082	1	0
061853-1	0.096	1	0
061853-1	0.11	1	0
061853-1	0.123	1	0
061853-1	0.137	1	0
061853-1	0.151	2	2.754
061853-1	0.164	1	0
061853-1	0.178	2	2.127
061853-1	0.192	2	1.302
061853-1	0.205	2	1.778
061853-1	0.219	2	4.885
061853-1	0.233	1	0
061853-1	0.247	1	0
061853-1	0.26	2	2.061
061853-1	0.274	1	0
061853-1	0.288	1	0
061853-1	0.301	1	0
061853-1	0.315	2	4.137
061853-1	0.329	1	0
061853-1	0.342	2	1.778
061853-1	0.356	2	2.016
061853-1	0.37	1	0
061853-1	0.384	2	3.366
061853-1	0.397	2	2.297
061853-1	0.411	2	3.003
061853-1	0.425	2	1.952
061853-1	0.438	1	0
061853-1	0.452	2	4.52
061853-1	0.466	2	7.124
061853-1	0.479	2	1.375
061853-1	0.493	1	0
061853-1	0.507	2	3.708
061853-1	0.521	2	3.348
061853-1	0.534	2	1.534
061853-1	0.548	2	1.466
061853-1	0.562	2	1.521
061853-1	0.575	1	0
061853-1	0.589	1	0
061853-1	0.603	1	0
061853-1	0.616	1	0
061853-1	0.63	1	0
061853-1	0.644	1	0
061853-1	0.658	1	0
061853-1	0.671	1	0
061853-1	0.685	1	0
061853-1	0.699	1	0
061853-1	0.712	1	0
061853-1	0.726	1	0
061853-1	0.74	1	0
061853-1	0.753	1	0
061853-1	0.767	1	0
061853-1	0.781	1	0
061853-1	0.795	1	0
061853-1	0.808	1	0
061853-1	0.822	2	12.768
061853-1	0.836	2	1.261
061853-1	0.849	3	0
061853-1	0.863	2	1.041
061853-1	0.877	2	1.144
061853-1	0.89	1	0
061853-1	0.904	2	1.17
061853-1	0.918	2	17.357
061853-1	0.932	1	0
061853-1	0.945	2	4.146
061853-1	0.959	1	0
061853-1	0.973	1	0
061853-1	0.986	2	5.064
061858-1	0.017	1	0
061858-1	0.034	1	0
061858-1	0.051	1	0
061858-1	0.068	1	0
061858-1	0.085	1	0
061858-1	0.102	1	0
061858-1	0.119	1	0
061858-1	0.136	1	0
061858-1	0.153	1	0
061858-1	0.169	1	0
061858-1	0.186	1	0
061858-1	0.203	1	0
061858-1	0.22	2	3.487
061858-1	0.237	1	0
061858-1	0.254	2	3.854
061858-1	0.271	2	2.213
061858-1	0.288	2	1.853
061858-1	0.305	2	5.493
061858-1	0.322	1	0
061858-1	0.339	2	1.899
061858-1	0.356	2	1.668
061858-1	0.373	2	4.044
061858-1	0.39	2	13.427
061858-1	0.407	1	0
061858-1	0.424	1	0
061858-1	0.441	1	0
061858-1	0.458	1	0
061858-1	0.475	1	0
061858-1	0.492	1	0
061858-1	0.508	2	4.579
061858-1	0.525	2	1.527
061858-1	0.542	1	0
061858-1	0.559	2	16.01
061858-1	0.576	1	0
061858-1	0.593	1	0
061858-1	0.61	1	0
061858-1	0.627	1	0
061858-1	0.644	1	0
061858-1	0.661	1	0
061858-1	0.678	1	0
061858-1	0.695	1	0
061858-1	0.712	1	0
061858-1	0.729	1	0
061858-1	0.746	1	0
061858-1	0.763	1	0
061858-1	0.78	1	0
061858-1	0.797	1	0
061858-1	0.814	1	0
061858-1	0.831	1	0
061858-1	0.847	1	0
061858-1	0.864	1	0
061858-1	0.881	1	0
061858-1	0.898	1	0
061858-1	0.915	1	0
061858-1	0.932	1	0
061858-1	0.949	1	0
061858-1	0.966	1	0
061858-1	0.983	2	1.192
061861-1	0.015	2	1.563
061861-1	0.029	2	8.656
061861-1	0.044	1	0
061861-1	0.059	2	6.741
061861-1	0.074	1	0
061861-1	0.088	2	1.911
061861-1	0.103	1	0
061861-1	0.118	1	0
061861-1	0.132	2	3.909
061861-1	0.147	1	0
061861-1	0.162	2	1.916
061861-1	0.176	2	1.926
061861-1	0.191	2	1.068
061861-1	0.206	2	1.584
061861-1	0.221	1	0
061861-1	0.235	2	3.516
061861-1	0.25	2	1.175
061861-1	0.265	1	0
061861-1	0.279	2	1.599
061861-1	0.294	1	0
061861-1	0.309	2	13.924
061861-1	0.324	1	0
061861-1	0.338	1	0
061861-1	0.353	2	2.533
061861-1	0.368	1	0
061861-1	0.382	2	2.282
061861-1	0.397	2	1.555
061861-1	0.412	1	0
061861-1	0.426	1	0
061861-1	0.441	1	0
061861-1	0.456	1	0
061861-1	0.471	1	0
061861-1	0.485	1	0
061861-1	0.5	1	0
061861-1	0.515	1	0
061861-1	0.529	1	0
061861-1	0.544	1	0
061861-1	0.559	1	0
061861-1	0.574	1	0
061861-1	0.588	1	0
061861-1	0.603	1	0
061861-1	0.618	2	10.778
061861-1	0.632	1	0
061861-1	0.647	2	5.473
061861-1	0.662	1	0
061861-1	0.676	1	0
061861-1	0.691	1	0
061861-1	0.706	1	0
061861-1	0.721	2	47.776
061861-1	0.735	1	0
061861-1	0.75	2	1.766
061861-1	0.765	1	0
061861-1	0.779	1	0
061861-1	0.794	2	5.766
061861-1	0.809	1	0
061861-1	0.824	1	0
061861-1	0.838	1	0
061861-1	0.853	3	0
061861-1	0.868	1	0
061861-1	0.882	1	0
061861-1	0.897	1	0
061861-1	0.912	2	10.176
061861-1	0.926	2	28.173
061861-1	0.941	1	0
061861-1	0.956	3	0
061861-1	0.971	3	0
061861-1	0.985	3	0
061862-1	0.017	1	0
061862-1	0.033	1	0
061862-1	0.05	1	0
061862-1	0.067	1	0
061862-1	0.083	1	0
061862-1	0.1	1	0
061862-1	0.117	1	0
061862-1	0.133	1	0
061862-1	0.15	1	0
061862-1	0.167	1	0
061862-1	0.183	1	0
061862-1	0.2	1	0
061862-1	0.217	2	6.86
061862-1	0.233	1	0
061862-1	0.25	1	0
061862-1	0.267	2	1.31
061862-1	0.283	2	1.478
061862-1	0.3	2	1.528
061862-1	0.317	2	1.594
061862-1	0.333	1	0
061862-1	0.35	2	4.318
061862-1	0.367	2	1.103
061862-1	0.383	1	0
061862-1	0.4	1	0
061862-1	0.417	1	0
061862-1	0.433	2	2.483
061862-1	0.45	2	7.233
061862-1	0.467	2	1.659
061862-1	0.483	1	0
061862-1	0.5	1	0
061862-1	0.517	1	0
061862-1	0.533	2	3.728
061862-1	0.55	2	1.728
061862-1	0.567	1	0
061862-1	0.583	2	2.195
061862-1	0.6	1	0
061862-1	0.617	2	5.551
061862-1	0.633	2	2.237
061862-1	0.65	1	0
061862-1	0.667	1	0
061862-1	0.683	1	0
061862-1	0.7	1	0
061862-1	0.717	1	0
061862-1	0.733	2	7.772
061862-1	0.75	1	0
061862-1	0.767	1	0
061862-1	0.783	1	0
061862-1	0.8	1	0
061862-1	0.817	1	0
061862-1	0.833	1	0
061862-1	0.85	2	1.481
061862-1	0.867	1	0
061862-1	0.883	1	0
061862-1	0.9	1	0
061862-1	0.917	1	0
061862-1	0.933	1	0
061862-1	0.95	1	0
061862-1	0.967	1	0
061862-1	0.983	1	0
072602-1	0.02	1	0
072602-1	0.04	1	0
072602-1	0.06	2	2.056
072602-1	0.08	1	0
072602-1	0.1	1	0
072602-1	0.12	1	0
072602-1	0.14	1	0
072602-1	0.16	2	2.793
072602-1	0.18	1	0
072602-1	0.2	2	1.58
072602-1	0.22	1	0
072602-1	0.24	1	0
072602-1	0.26	2	2.693
072602-1	0.28	1	0
072602-1	0.3	2	1.747
072602-1	0.32	1	0
072602-1	0.34	1	0
072602-1	0.36	2	4.864
072602-1	0.38	1	0
072602-1	0.4	1	0
072602-1	0.42	1	0
072602-1	0.44	2	2.838
072602-1	0.46	1	0
072602-1	0.48	1	0
072602-1	0.5	1	0
072602-1	0.54	1	0
072602-1	0.56	1	0
072602-1	0.58	1	0
072602-1	0.6	1	0
072602-1	0.62	1	0
072602-1	0.64	1	0
072602-1	0.66	1	0
072602-1	0.68	1	0
072602-1	0.7	1	0
072602-1	0.72	1	0
072602-1	0.74	1	0
072602-1	0.76	1	0
072602-1	0.78	1	0
072602-1	0.8	1	0
072602-1	0.82	1	0
072602-1	0.84	1	0
072602-1	0.86	1	0
072602-1	0.88	1	0
072602-1	0.9	1	0
072602-1	0.92	1	0
072602-1	0.94	1	0
072602-1	0.96	1	0
072602-1	0.98	1	0
072609-1	0.014	1	0
072609-1	0.029	1	0
072609-1	0.043	1	0
072609-1	0.057	1	0
072609-1	0.071	1	0
072609-1	0.086	2	1.09
072609-1	0.1	1	0
072609-1	0.114	2	5.333
072609-1	0.129	1	0
072609-1	0.143	2	3.156
072609-1	0.157	3	0
072609-1	0.171	2	1.525
072609-1	0.186	2	2.446
072609-1	0.2	2	3.685
072609-1	0.214	2	1.64
072609-1	0.229	2	2.772
072609-1	0.243	2	1.388
072609-1	0.257	1	0
072609-1	0.271	2	2.951
072609-1	0.286	1	0
072609-1	0.3	1	0
072609-1	0.314	1	0
072609-1	0.329	2	1.954
072609-1	0.343	1	0
072609-1	0.357	1	0
072609-1	0.371	1	0
072609-1	0.386	1	0
072609-1	0.4	1	0
072609-1	0.414	1	0
072609-1	0.429	1	0
072609-1	0.443	1	0
072609-1	0.457	1	0
072609-1	0.471	1	0
072609-1	0.486	1	0
072609-1	0.5	1	0
072609-1	0.514	1	0
072609-1	0.529	2	1.472
072609-1	0.543	2	1.115
072609-1	0.557	2	1.859
072609-1	0.571	2	1.75
072609-1	0.586	2	1.16
072609-1	0.6	2	1.036
072609-1	0.614	2	1.381
072609-1	0.629	2	1.136
072609-1	0.643	2	1.955
072609-1	0.657	2	1.208
072609-1	0.671	2	2.106
072609-1	0.686	2	1.442
072609-1	0.7	2	1.561
072609-1	0.714	2	1.347
072609-1	0.729	1	0
072609-1	0.743	2	3.787
072609-1	0.757	1	0
072609-1	0.771	1	0
072609-1	0.786	1	0
072609-1	0.8	2	1.126
072609-1	0.814	1	0
072609-1	0.829	1	0
072609-1	0.843	1	0
072609-1	0.857	1	0
072609-1	0.871	1	0
072609-1	0.886	1	0
072609-1	0.9	1	0
072609-1	0.914	1	0
072609-1	0.929	2	1.26
072609-1	0.943	1	0
072609-1	0.957	1	0
072609-1	0.971	1	0
072609-1	0.986	1	0
072613-1	0.019	1	0
072613-1	0.038	1	0
072613-1	0.058	1	0
072613-1	0.077	1	0
072613-1	0.096	1	0
072613-1	0.115	1	0
072613-1	0.135	1	0
072613-1	0.154	1	0
072613-1	0.173	1	0
072613-1	0.192	1	0
072613-1	0.212	1	0
072613-1	0.231	1	0
072613-1	0.25	1	0
072613-1	0.269	1	0
072613-1	0.288	1	0
072613-1	0.308	1	0
072613-1	0.327	1	0
072613-1	0.346	1	0
072613-1	0.365	1	0
072613-1	0.385	1	0
072613-1	0.404	1	0
072613-1	0.423	1	0
072613-1	0.442	1	0
072613-1	0.462	1	0
072613-1	0.481	1	0
072613-1	0.5	1	0
072613-1	0.519	1	0
072613-1	0.538	1	0
072613-1	0.558	1	0
072613-1	0.577	1	0
072613-1	0.596	1	0
072613-1	0.615	1	0
072613-1	0.635	1	0
072613-1	0.654	1	0
072613-1	0.673	1	0
072613-1	0.692	2	2.226
072613-1	0.712	1	0
072613-1	0.731	2	1.892
072613-1	0.75	2	1.955
072613-1	0.769	1	0
072613-1	0.788	1	0
072613-1	0.808	1	0
072613-1	0.827	1	0
072613-1	0.846	1	0
072613-1	0.865	1	0
072613-1	0.885	1	0
072613-1	0.904	1	0
072613-1	0.923	1	0
072613-1	0.942	1	0
072613-1	0.962	1	0
072613-1	0.981	1	0
072615-1	0.021	1	0
072615-1	0.043	1	0
072615-1	0.064	1	0
072615-1	0.085	1	0
072615-1	0.106	1	0
072615-1	0.128	1	0
072615-1	0.149	2	7.589
072615-1	0.17	2	3.507
072615-1	0.191	2	1.143
072615-1	0.213	1	0
072615-1	0.234	1	0
072615-1	0.255	1	0
072615-1	0.277	1	0
072615-1	0.298	1	0
072615-1	0.319	1	0
072615-1	0.34	1	0
072615-1	0.362	1	0
072615-1	0.383	1	0
072615-1	0.404	2	1.511
072615-1	0.426	1	0
072615-1	0.447	1	0
072615-1	0.468	2	9.996
072615-1	0.489	1	0
072615-1	0.511	1	0
072615-1	0.532	1	0
072615-1	0.553	1	0
072615-1	0.574	1	0
072615-1	0.596	1	0
072615-1	0.617	1	0
072615-1	0.638	1	0
072615-1	0.66	1	0
072615-1	0.681	1	0
072615-1	0.702	1	0
072615-1	0.723	1	0
072615-1	0.745	1	0
072615-1	0.766	1	0
072615-1	0.787	1	0
072615-1	0.809	1	0
072615-1	0.83	2	1.363
072615-1	0.851	2	1.36
072615-1	0.872	1	0
072615-1	0.894	1	0
072615-1	0.915	1	0
072615-1	0.936	1	0
072615-1	0.957	1	0
072615-1	0.979	1	0
072620-1	0.019	1	0
072620-1	0.037	1	0
072620-1	0.056	1	0
072620-1	0.074	1	0
072620-1	0.093	1	0
072620-1	0.111	1	0
072620-1	0.13	1	0
072620-1	0.148	2	1.902
072620-1	0.167	2	1.156
072620-1	0.185	2	2.682
072620-1	0.204	1	0
072620-1	0.222	1	0
072620-1	0.241	1	0
072620-1	0.259	2	4.004
072620-1	0.278	2	2.791
072620-1	0.296	1	0
072620-1	0.315	1	0
072620-1	0.333	1	0
072620-1	0.352	1	0
072620-1	0.37	1	0
072620-1	0.389	2	1.162
072620-1	0.407	2	1.234
072620-1	0.426	3	0
072620-1	0.444	2	1.044
072620-1	0.463	2	1.008
072620-1	0.481	2	1.61
072620-1	0.5	2	1.697
072620-1	0.519	1	0
072620-1	0.537	2	1.462
072620-1	0.556	1	0
072620-1	0.574	1	0
072620-1	0.593	1	0
072620-1	0.611	2	3.163
072620-1	0.63	1	0
072620-1	0.648	1	0
072620-1	0.667	1	0
072620-1	0.685	2	1.497
072620-1	0.704	1	0
072620-1	0.722	2	1.395
072620-1	0.741	1	0
072620-1	0.759	1	0
072620-1	0.778	2	2.211
072620-1	0.796	1	0
072620-1	0.815	2	1.783
072620-1	0.833	2	1.357
072620-1	0.852	1	0
072620-1	0.87	2	3.193
072620-1	0.889	2	2.017
072620-1	0.907	1	0
072620-1	0.926	1	0
072620-1	0.944	1	0
072620-1	0.963	1	0
072620-1	0.981	1	0
072621-1	0.02	1	0
072621-1	0.039	1	0
072621-1	0.059	1	0
072621-1	0.078	1	0
072621-1	0.098	1	0
072621-1	0.118	1	0
072621-1	0.137	1	0
072621-1	0.157	1	0
072621-1	0.176	2	2.454
072621-1	0.196	1	0
072621-1	0.216	1	0
072621-1	0.235	2	2.591
072621-1	0.255	2	3.173
072621-1	0.275	1	0
072621-1	0.294	2	1.569
072621-1	0.314	2	1.175
072621-1	0.333	2	3.372
072621-1	0.353	2	2.405
072621-1	0.373	1	0
072621-1	0.392	1	0
072621-1	0.412	2	2.921
072621-1	0.431	2	4.091
072621-1	0.451	1	0
072621-1	0.471	1	0
072621-1	0.49	1	0
072621-1	0.51	1	0
072621-1	0.529	1	0
072621-1	0.549	1	0
072621-1	0.569	1	0
072621-1	0.588	1	0
072621-1	0.608	1	0
072621-1	0.627	1	0
072621-1	0.647	1	0
072621-1	0.667	1	0
072621-1	0.686	1	0
072621-1	0.706	1	0
072621-1	0.725	1	0
072621-1	0.745	1	0
072621-1	0.765	1	0
072621-1	0.784	1	0
072621-1	0.804	1	0
072621-1	0.824	1	0
072621-1	0.843	1	0
072621-1	0.863	1	0
072621-1	0.882	1	0
072621-1	0.902	1	0
072621-1	0.922	1	0
072621-1	0.941	2	1.27
072621-1	0.961	2	1.04
072621-1	0.98	1	0
072622-1	0.023	1	0
072622-1	0.045	1	0
072622-1	0.068	1	0
072622-1	0.091	2	3.834
072622-1	0.114	1	0
072622-1	0.136	1	0
072622-1	0.159	1	0
072622-1	0.182	2	2.483
072622-1	0.205	2	3.336
072622-1	0.227	2	4.154
072622-1	0.25	1	0
072622-1	0.273	1	0
072622-1	0.295	2	2.133
072622-1	0.318	1	0
072622-1	0.341	1	0
072622-1	0.364	2	1.913
072622-1	0.386	2	4.639
072622-1	0.409	1	0
072622-1	0.432	1	0
072622-1	0.455	2	2.531
072622-1	0.477	2	4.112
072622-1	0.5	2	6.008
072622-1	0.523	2	3.193
072622-1	0.545	2	1.235
072622-1	0.568	1	0
072622-1	0.591	1	0
072622-1	0.614	1	0
072622-1	0.636	2	3.372
072622-1	0.659	1	0
072622-1	0.682	1	0
072622-1	0.705	1	0
072622-1	0.727	1	0
072622-1	0.75	1	0
072622-1	0.773	1	0
072622-1	0.795	1	0
072622-1	0.818	1	0
072622-1	0.841	1	0
072622-1	0.864	1	0
072622-1	0.886	1	0
072622-1	0.909	2	5.082
072622-1	0.932	1	0
072622-1	0.955	1	0
072622-1	0.977	1	0
072623-1	0.019	1	0
072623-1	0.038	1	0
072623-1	0.057	1	0
072623-1	0.075	1	0
072623-1	0.094	1	0
072623-1	0.113	1	0
072623-1	0.132	1	0
072623-1	0.151	1	0
072623-1	0.17	1	0
072623-1	0.189	1	0
072623-1	0.208	1	0
072623-1	0.226	1	0
072623-1	0.245	1	0
072623-1	0.264	1	0
072623-1	0.283	1	0
072623-1	0.302	1	0
072623-1	0.321	1	0
072623-1	0.34	1	0
072623-1	0.358	2	1.015
072623-1	0.377	1	0
072623-1	0.396	2	1.257
072623-1	0.415	1	0
072623-1	0.434	2	1.153
072623-1	0.453	1	0
072623-1	0.472	1	0
072623-1	0.491	1	0
072623-1	0.509	1	0
072623-1	0.528	1	0
072623-1	0.547	1	0
072623-1	0.566	1	0
072623-1	0.585	1	0
072623-1	0.604	1	0
072623-1	0.623	1	0
072623-1	0.642	1	0
072623-1	0.66	1	0
072623-1	0.679	1	0
072623-1	0.698	1	0
072623-1	0.717	1	0
072623-1	0.736	1	0
072623-1	0.755	2	1.098
072623-1	0.774	2	1.159
072623-1	0.792	1	0
072623-1	0.811	1	0
072623-1	0.83	1	0
072623-1	0.849	1	0
072623-1	0.868	1	0
072623-1	0.887	1	0
072623-1	0.906	1	0
072623-1	0.925	1	0
072623-1	0.943	1	0
072623-1	0.962	1	0
072623-1	0.981	1	0
072624-1	0.022	1	0
072624-1	0.044	1	0
072624-1	0.067	1	0
072624-1	0.089	1	0
072624-1	0.111	2	2.128
072624-1	0.133	2	1.52
072624-1	0.156	2	3.184
072624-1	0.178	2	3.446
072624-1	0.2	2	4.272
072624-1	0.222	2	2.665
072624-1	0.244	2	1.332
[truncated: 5,039 more rows]

## Sheet: Fig.3g & Supplementary Fig.16
Cell ID	Dim_singla_shown (value 1) or not (value 0)	ParB segregation time (min)	Replication_time (min)
22091201	0	30	90
22091205	0	40	102
22091207	0	40	86
22091208	1	14	112
22091210	0	32	90
22091212	1	8	92
22091213	1	14	84
22091214	0	34	120
22091215	1	20	144
22091216	0	16	82
22091217	1	18	98
22091218	0	26	96
22091220	0	40	100
22091222	1	20	112
22091223	0	28	112
22091224	1	16	104
22091225	1	8	110
22091801	0	40	108
22091807	0	44	120
22091808	0	30	102
22091809	1	10	106
22091812	1	8	100
22091815	0	26	102
22091817	1	8	132
22091820	1	26	106
22091821	1	10	102
22091823	0	26	102
22091825	1	10	102
22091832	1	10	98
22091834	1	16	106
22091835	0	22	100
22091837	0	50	122
22091838	0	30	140
22091841	1	8	102
22091842	1	22	114
22091845	0	38	142
22091846	1	14	108
22091848	1	10	94
22091850	1	12	104
22091852	0	28	116
22091857	0	34	104
22091859	0	48	94
22091860	0	36	134
22092001	1	16	106
22092002	1	14	114
22092003	1	12	98
22092004	1	14	88
22110303	0	20	100
22110304	0	26	104
22110306	0	36	104
22110311	1	12	100
22110312	1	8	100
22110315	1	4	94
22110317	0	24	90
22110323	0	18	96
22110324	0	26	100
22110325	1	8	106
22110326	1	12	92
22110329	0	26	80
22110331	1	8	100
22110332	0	26	98
22110333	1	8	104
22110334	0	30	86
22110335	0	24	84
22110403	0	28	112
22110404	1	12	110
22110405	0	22	90
22110408	1	16	114
23011702	0	28	110
23011703	1	18	104
23011704	1	10	102
23011706	0	24	104
23011708	0	18	90
23011709	1	14	100
23011711	0	26	92
23011713	1	12	118
23011714	1	18	78
23011715	0	20	90
23011716	1	20	98
23011717	0	30	102
23011718	1	10	106
23011721	0	40	94
23011722	0	28	98
23011724	1	16	92
23011726	0	40	90
23011727	0	20	94
23011728	1	10	94
23011729	0	24	118
23011731	1	12	108
23011733	1	12	120
23011735	1	10	96
23011737	1	12	116
23011740	1	12	114
23011741	0	22	102
23011742	1	14	132

## Sheet: Fig.4e-g & Supplementary Fig.22
CB15N ∆SMC::dnaN-sfGFP						CB15N flip1-5::dnaN-sfGFP
Cell_ID	Replication_time	Foci_number	2Foci_intensityRatio			Cell_ID	Replication_time	Foci_number	2Foci_intensityRatio
22120801	0.023	1	0			230420003	0.023	1	0
22120801	0.045	1	0			230420003	0.045	1	0
22120801	0.068	1	0			230420003	0.068	1	0
22120801	0.091	1	0			230420003	0.091	1	0
22120801	0.114	1	0			230420003	0.114	1	0
22120801	0.136	2	1.16			230420003	0.136	2	1.548
22120801	0.159	1	0			230420003	0.159	3	0
22120801	0.182	2	2.685			230420003	0.182	1	0
22120801	0.205	2	1.802			230420003	0.205	2	1.586
22120801	0.227	1	0			230420003	0.227	2	1.16
22120801	0.25	1	0			230420003	0.25	2	2.581
22120801	0.273	2	1.953			230420003	0.273	2	1.717
22120801	0.295	2	1.566			230420003	0.295	3	0
22120801	0.318	2	1.025			230420003	0.318	2	1.37
22120801	0.341	2	1.488			230420003	0.364	3	0
22120801	0.364	2	1.064			230420003	0.386	2	3.2
22120801	0.386	1	0			230420003	0.409	2	1.288
22120801	0.409	1	0			230420003	0.432	2	1.592
22120801	0.432	1	0			230420003	0.455	2	1.198
22120801	0.455	3	0			230420003	0.477	2	1.29
22120801	0.477	2	1.194			230420003	0.5	2	1.066
22120801	0.5	2	2.86			230420003	0.523	2	1.629
22120801	0.523	1	0			230420003	0.545	2	3.107
22120801	0.545	2	1.331			230420003	0.568	2	1.766
22120801	0.568	2	1.582			230420003	0.591	2	2.198
22120801	0.591	1	0			230420003	0.614	2	1.004
22120801	0.614	2	2.928			230420003	0.636	2	1.289
22120801	0.636	1	0			230420003	0.659	3	0
22120801	0.659	2	1.17			230420003	0.682	2	1.73
22120801	0.682	2	1.255			230420003	0.705	1	0
22120801	0.705	2	1.184			230420003	0.727	1	0
22120801	0.727	2	3.231			230420003	0.75	2	1.387
22120801	0.75	1	0			230420003	0.773	1	0
22120801	0.773	1	0			230420003	0.795	2	4.359
22120801	0.795	2	1.722			230420003	0.818	2	1.839
22120801	0.818	1	0			230420003	0.841	1	0
22120801	0.841	1	0			230420003	0.864	1	0
22120801	0.864	1	0			230420003	0.886	1	0
22120801	0.886	1	0			230420003	0.909	3	0
22120801	0.909	1	0			230420003	0.932	2	2.865
22120801	0.932	1	0			230420003	0.955	3	0
22120801	0.955	1	0			230420003	0.977	1	0
22120801	0.977	1	0			230420006	0.02	1	0
22120802	0.022	1	0			230420006	0.04	1	0
22120802	0.043	2	1.255			230420006	0.06	2	2.085
22120802	0.065	1	0			230420006	0.08	1	0
22120802	0.087	2	1.04			230420006	0.1	1	0
22120802	0.109	2	1.244			230420006	0.12	2	1.563
22120802	0.13	3	0			230420006	0.14	2	1.117
22120802	0.152	3	0			230420006	0.16	2	1.158
22120802	0.174	1	0			230420006	0.18	1	0
22120802	0.196	2	2.568			230420006	0.2	2	3.092
22120802	0.217	3	0			230420006	0.22	2	3.513
22120802	0.239	1	0			230420006	0.24	2	1.7
22120802	0.261	1	0			230420006	0.26	2	1.049
22120802	0.283	1	0			230420006	0.28	2	1.033
22120802	0.304	1	0			230420006	0.3	1	0
22120802	0.326	1	0			230420006	0.32	1	0
22120802	0.348	1	0			230420006	0.34	2	1.869
22120802	0.37	1	0			230420006	0.36	2	1.618
22120802	0.391	1	0			230420006	0.38	1	0
22120802	0.413	1	0			230420006	0.4	2	2.948
22120802	0.435	1	0			230420006	0.42	2	1.22
22120802	0.457	1	0			230420006	0.44	1	0
22120802	0.478	1	0			230420006	0.46	2	1.138
22120802	0.5	1	0			230420006	0.48	3	0
22120802	0.522	1	0			230420006	0.5	3	0
22120802	0.543	1	0			230420006	0.52	2	1.013
22120802	0.565	1	0			230420006	0.54	2	1.71
22120802	0.587	1	0			230420006	0.56	2	2.831
22120802	0.609	1	0			230420006	0.58	2	1.311
22120802	0.63	3	0			230420006	0.6	1	0
22120802	0.652	2	4.439			230420006	0.62	2	1.031
22120802	0.674	2	1.946			230420006	0.64	2	2.41
22120802	0.696	1	0			230420006	0.66	2	1.146
22120802	0.717	2	3.174			230420006	0.68	2	1.051
22120802	0.739	2	1.072			230420006	0.7	2	1.519
22120802	0.761	2	2.207			230420006	0.72	2	1.751
22120802	0.783	2	2.29			230420006	0.74	2	1.578
22120802	0.804	2	1.095			230420006	0.76	3	0
22120802	0.826	2	1.004			230420006	0.78	2	1.583
22120802	0.848	2	1.56			230420006	0.8	2	3.024
22120802	0.87	2	1.345			230420006	0.82	2	3.246
22120802	0.891	2	2.383			230420006	0.84	1	0
22120802	0.913	2	1.158			230420006	0.86	2	2.095
22120802	0.935	3	0			230420006	0.88	2	1.159
22120802	0.957	1	0			230420006	0.9	1	0
22120802	0.978	2	4.052			230420006	0.92	2	1.972
22120803	0.02	1	0			230420006	0.94	1	0
22120803	0.041	1	0			230420006	0.96	1	0
22120803	0.061	1	0			230420006	0.98	2	1.269
22120803	0.082	1	0			230420007	0.021	1	0
22120803	0.102	1	0			230420007	0.043	1	0
22120803	0.122	1	0			230420007	0.064	1	0
22120803	0.143	1	0			230420007	0.085	1	0
22120803	0.163	1	0			230420007	0.106	1	0
22120803	0.184	1	0			230420007	0.128	1	0
22120803	0.204	2	3.126			230420007	0.149	2	2.001
22120803	0.224	1	0			230420007	0.17	2	2.459
22120803	0.245	2	2.982			230420007	0.191	1	0
22120803	0.265	1	0			230420007	0.213	1	0
22120803	0.286	1	0			230420007	0.234	1	0
22120803	0.306	2	1.273			230420007	0.255	1	0
22120803	0.327	1	0			230420007	0.277	2	3.572
22120803	0.347	1	0			230420007	0.298	2	2.122
22120803	0.367	1	0			230420007	0.319	3	0
22120803	0.388	1	0			230420007	0.34	1	0
22120803	0.408	1	0			230420007	0.362	2	4.772
22120803	0.429	1	0			230420007	0.383	3	0
22120803	0.449	2	4.481			230420007	0.404	3	0
22120803	0.469	1	0			230420007	0.426	2	1.009
22120803	0.49	1	0			230420007	0.447	2	3.558
22120803	0.51	1	0			230420007	0.468	1	0
22120803	0.531	1	0			230420007	0.489	2	1.13
22120803	0.551	1	0			230420007	0.511	2	1.512
22120803	0.571	2	4.198			230420007	0.553	1	0
22120803	0.592	1	0			230420007	0.574	1	0
22120803	0.612	2	1.287			230420007	0.596	1	0
22120803	0.633	1	0			230420007	0.617	1	0
22120803	0.653	1	0			230420007	0.638	1	0
22120803	0.673	1	0			230420007	0.66	1	0
22120803	0.694	1	0			230420007	0.681	1	0
22120803	0.714	2	1.861			230420007	0.702	1	0
22120803	0.735	2	1.087			230420007	0.723	2	1.585
22120803	0.755	2	2.352			230420007	0.745	1	0
22120803	0.776	2	1.162			230420007	0.766	2	1.967
22120803	0.796	2	1.03			230420007	0.787	1	0
22120803	0.816	2	1.007			230420007	0.809	2	2.872
22120803	0.837	1	0			230420007	0.83	1	0
22120803	0.857	2	1.102			230420007	0.851	1	0
22120803	0.878	2	1.05			230420007	0.872	1	0
22120803	0.898	2	1.014			230420007	0.894	1	0
22120803	0.918	2	1.266			230420007	0.915	2	3.101
22120803	0.939	2	1.249			230420007	0.936	1	0
22120803	0.959	1	0			230420007	0.957	1	0
22120803	0.98	1	0			230420007	0.979	2	1.135
22120804	0.02	1	0			230420008	0.023	1	0
22120804	0.04	1	0			230420008	0.045	1	0
22120804	0.06	1	0			230420008	0.068	1	0
22120804	0.08	2	1.23			230420008	0.091	1	0
22120804	0.1	2	2.114			230420008	0.114	1	0
22120804	0.12	2	2.148			230420008	0.136	1	0
22120804	0.14	2	1.366			230420008	0.159	1	0
22120804	0.16	2	5.1			230420008	0.182	1	0
22120804	0.18	3	0			230420008	0.205	1	0
22120804	0.2	2	2.624			230420008	0.227	1	0
22120804	0.22	2	2.497			230420008	0.25	1	0
22120804	0.24	3	0			230420008	0.273	1	0
22120804	0.26	2	1.891			230420008	0.295	2	2.667
22120804	0.28	3	0			230420008	0.318	1	0
22120804	0.3	2	2.13			230420008	0.341	1	0
22120804	0.32	1	0			230420008	0.364	3	0
22120804	0.34	2	1.926			230420008	0.386	2	2.359
22120804	0.36	3	0			230420008	0.409	2	1.1
22120804	0.38	2	1.112			230420008	0.432	2	5.152
22120804	0.4	1	0			230420008	0.455	1	0
22120804	0.42	1	0			230420008	0.477	2	1.255
22120804	0.44	1	0			230420008	0.5	2	1.41
22120804	0.46	1	0			230420008	0.523	1	0
22120804	0.48	1	0			230420008	0.545	2	1.285
22120804	0.5	1	0			230420008	0.568	1	0
22120804	0.52	1	0			230420008	0.591	1	0
22120804	0.54	1	0			230420008	0.614	1	0
22120804	0.56	1	0			230420008	0.636	1	0
22120804	0.58	1	0			230420008	0.659	1	0
22120804	0.6	1	0			230420008	0.682	1	0
22120804	0.62	1	0			230420008	0.705	1	0
22120804	0.64	1	0			230420008	0.727	1	0
22120804	0.66	1	0			230420008	0.75	1	0
22120804	0.68	1	0			230420008	0.773	1	0
22120804	0.7	1	0			230420008	0.795	2	1.727
22120804	0.72	1	0			230420008	0.818	1	0
22120804	0.74	1	0			230420008	0.841	2	14.68
22120804	0.76	1	0			230420008	0.864	1	0
22120804	0.78	1	0			230420008	0.886	1	0
22120804	0.8	1	0			230420008	0.909	1	0
22120804	0.82	1	0			230420008	0.932	1	0
22120804	0.84	1	0			230420008	0.955	1	0
22120804	0.86	1	0			230420008	0.977	2	1.077
22120804	0.88	1	0			230420009	0.02	1	0
22120804	0.9	2	2.258			230420009	0.041	1	0
22120804	0.92	1	0			230420009	0.061	1	0
22120804	0.94	3	0			230420009	0.082	1	0
22120804	0.96	2	1.062			230420009	0.102	1	0
22120804	0.98	1	0			230420009	0.122	1	0
22120805	0.022	1	0			230420009	0.143	1	0
22120805	0.044	1	0			230420009	0.163	2	1.822
22120805	0.067	1	0			230420009	0.184	2	1.404
22120805	0.089	1	0			230420009	0.204	1	0
22120805	0.111	2	6.624			230420009	0.224	2	2.536
22120805	0.133	2	2.753			230420009	0.245	2	1.506
22120805	0.156	2	2.885			230420009	0.265	2	1.685
22120805	0.178	1	0			230420009	0.286	1	0
22120805	0.2	1	0			230420009	0.306	2	2.101
22120805	0.222	2	6.369			230420009	0.327	2	1.658
22120805	0.244	1	0			230420009	0.347	3	0
22120805	0.267	2	4.645			230420009	0.367	2	1.701
22120805	0.289	1	0			230420009	0.388	3	0
22120805	0.311	1	0			230420009	0.408	2	1.088
22120805	0.333	1	0			230420009	0.429	2	1.573
22120805	0.356	1	0			230420009	0.449	2	1.669
22120805	0.378	1	0			230420009	0.469	2	1.696
22120805	0.4	1	0			230420009	0.49	2	1.21
22120805	0.422	1	0			230420009	0.51	1	0
22120805	0.444	1	0			230420009	0.531	1	0
22120805	0.467	2	6.247			230420009	0.551	2	3.225
22120805	0.489	1	0			230420009	0.571	1	0
22120805	0.511	1	0			230420009	0.592	1	0
22120805	0.533	1	0			230420009	0.612	2	1.119
22120805	0.556	1	0			230420009	0.633	2	4.576
22120805	0.578	1	0			230420009	0.653	2	1.725
22120805	0.6	1	0			230420009	0.673	2	1.205
22120805	0.622	1	0			230420009	0.694	2	2.733
22120805	0.644	1	0			230420009	0.714	2	1.846
22120805	0.667	1	0			230420009	0.755	1	0
22120805	0.689	1	0			230420009	0.776	2	11.911
22120805	0.711	1	0			230420009	0.796	1	0
22120805	0.733	1	0			230420009	0.816	1	0
22120805	0.756	1	0			230420009	0.837	1	0
22120805	0.778	1	0			230420009	0.857	1	0
22120805	0.8	1	0			230420009	0.878	1	0
22120805	0.822	1	0			230420009	0.898	1	0
22120805	0.844	1	0			230420009	0.918	1	0
22120805	0.867	1	0			230420009	0.939	1	0
22120805	0.889	1	0			230420009	0.959	1	0
22120805	0.911	1	0			230420009	0.98	1	0
22120805	0.933	1	0			230420011	0.021	1	0
22120805	0.956	1	0			230420011	0.043	1	0
22120805	0.978	1	0			230420011	0.064	1	0
22120806	0.017	1	0			230420011	0.085	1	0
22120806	0.034	2	1.236			230420011	0.106	2	4.367
22120806	0.052	1	0			230420011	0.128	1	0
22120806	0.069	1	0			230420011	0.149	2	2.47
22120806	0.086	1	0			230420011	0.17	2	1.911
22120806	0.103	1	0			230420011	0.191	2	1.343
22120806	0.121	1	0			230420011	0.213	2	1.033
22120806	0.138	1	0			230420011	0.234	3	0
22120806	0.155	2	2.194			230420011	0.255	2	1.447
22120806	0.172	1	0			230420011	0.277	1	0
22120806	0.19	3	0			230420011	0.298	2	1.604
22120806	0.207	2	1.569			230420011	0.319	2	1.434
22120806	0.224	3	0			230420011	0.34	2	2.248
22120806	0.241	2	3.506			230420011	0.362	2	2.129
22120806	0.259	2	3.007			230420011	0.383	3	0
22120806	0.276	2	2.963			230420011	0.404	2	2.596
22120806	0.293	1	0			230420011	0.426	2	1.041
22120806	0.31	1	0			230420011	0.447	3	0
22120806	0.328	2	3.609			230420011	0.468	2	3.023
22120806	0.345	1	0			230420011	0.489	2	1.723
22120806	0.362	2	2.516			230420011	0.511	3	0
22120806	0.379	1	0			230420011	0.532	2	2.289
22120806	0.397	1	0			230420011	0.553	2	1.647
22120806	0.414	1	0			230420011	0.574	2	1.349
22120806	0.431	1	0			230420011	0.596	2	1.337
22120806	0.448	1	0			230420011	0.617	3	0
22120806	0.466	1	0			230420011	0.638	2	1.024
22120806	0.483	1	0			230420011	0.66	1	0
22120806	0.5	1	0			230420011	0.681	1	0
22120806	0.517	1	0			230420011	0.702	2	13.504
22120806	0.534	1	0			230420011	0.723	1	0
22120806	0.552	1	0			230420011	0.745	1	0
22120806	0.569	2	2.773			230420011	0.766	2	4.837
22120806	0.586	2	4.513			230420011	0.787	1	0
22120806	0.603	1	0			230420011	0.809	2	1.839
22120806	0.621	2	3.35			230420011	0.83	1	0
22120806	0.638	1	0			230420011	0.851	1	0
22120806	0.655	2	1.917			230420011	0.872	2	2.483
22120806	0.672	2	1.212			230420011	0.894	1	0
22120806	0.69	1	0			230420011	0.915	3	0
22120806	0.707	1	0			230420011	0.936	1	0
22120806	0.724	2	4.692			230420011	0.957	1	0
22120806	0.741	2	2.683			230420011	0.979	1	0
22120806	0.759	1	0			230420012	0.018	1	0
22120806	0.776	1	0			230420012	0.035	1	0
22120806	0.793	1	0			230420012	0.053	1	0
22120806	0.81	1	0			230420012	0.07	1	0
22120806	0.828	1	0			230420012	0.088	1	0
22120806	0.845	1	0			230420012	0.105	1	0
22120806	0.862	1	0			230420012	0.123	1	0
22120806	0.879	2	1.092			230420012	0.14	1	0
22120806	0.897	2	1.292			230420012	0.158	1	0
22120806	0.914	2	2.062			230420012	0.175	1	0
22120806	0.931	1	0			230420012	0.193	1	0
22120806	0.948	1	0			230420012	0.211	2	1.139
22120806	0.966	1	0			230420012	0.228	2	3.961
22120806	0.983	2	2.933			230420012	0.246	3	0
22120807	0.022	1	0			230420012	0.263	2	1.023
22120807	0.043	3	0			230420012	0.281	2	2.159
22120807	0.065	3	0			230420012	0.298	2	1.494
22120807	0.087	2	3.417			230420012	0.316	2	1.088
22120807	0.109	3	0			230420012	0.333	2	3.201
22120807	0.13	1	0			230420012	0.351	2	1.523
22120807	0.152	2	1.06			230420012	0.368	2	1.453
22120807	0.174	2	1.26			230420012	0.386	2	1.837
22120807	0.196	2	2.997			230420012	0.404	2	1.007
22120807	0.217	2	1.327			230420012	0.421	2	1.185
22120807	0.239	2	1.885			230420012	0.439	2	1.176
22120807	0.261	2	2.137			230420012	0.456	2	1.162
22120807	0.283	2	1.627			230420012	0.474	3	0
22120807	0.304	2	1.549			230420012	0.491	2	2.072
22120807	0.326	2	2.758			230420012	0.509	2	2.829
22120807	0.348	2	2.168			230420012	0.526	2	1.594
22120807	0.37	2	1.212			230420012	0.544	2	1.818
22120807	0.391	2	1.037			230420012	0.561	3	0
22120807	0.413	2	1.4			230420012	0.579	3	0
22120807	0.435	2	2.811			230420012	0.596	2	1.22
22120807	0.457	2	1.147			230420012	0.614	2	1.972
22120807	0.478	1	0			230420012	0.632	3	0
22120807	0.5	1	0			230420012	0.649	2	2.367
22120807	0.522	1	0			230420012	0.667	2	1.694
22120807	0.543	1	0			230420012	0.684	2	1.353
22120807	0.565	2	1.219			230420012	0.702	3	0
22120807	0.587	2	3.081			230420012	0.719	2	2.001
22120807	0.609	2	2.061			230420012	0.737	3	0
22120807	0.63	2	1.523			230420012	0.754	3	0
22120807	0.652	2	1.359			230420012	0.772	2	3.475
22120807	0.674	2	1.775			230420012	0.789	2	1.878
22120807	0.696	2	1.127			230420012	0.807	2	5.347
22120807	0.717	2	1.321			230420012	0.825	2	3.015
22120807	0.739	2	1.105			230420012	0.842	2	1.153
22120807	0.761	2	1.338			230420012	0.86	2	1.129
22120807	0.783	2	1.577			230420012	0.877	3	0
22120807	0.804	2	2.6			230420012	0.895	1	0
22120807	0.826	2	1.012			230420012	0.912	1	0
22120807	0.848	2	1.114			230420012	0.93	1	0
22120807	0.87	2	1.623			230420012	0.947	1	0
22120807	0.891	2	1.141			230420012	0.965	1	0
22120807	0.913	2	1.118			230420012	0.982	1	0
22120807	0.935	2	1.629			230420016	0.021	1	0
22120807	0.957	1	0			230420016	0.042	1	0
22120807	0.978	1	0			230420016	0.062	1	0
22120808	0.02	1	0			230420016	0.083	1	0
22120808	0.039	1	0			230420016	0.104	1	0
22120808	0.059	1	0			230420016	0.125	1	0
22120808	0.078	1	0			230420016	0.146	1	0
22120808	0.098	1	0			230420016	0.167	1	0
22120808	0.118	1	0			230420016	0.188	1	0
22120808	0.137	2	1.995			230420016	0.208	2	2.851
22120808	0.157	2	2.433			230420016	0.229	1	0
22120808	0.176	1	0			230420016	0.25	3	0
22120808	0.196	2	6.384			230420016	0.271	2	1.693
22120808	0.216	1	0			230420016	0.292	2	1.784
22120808	0.235	1	0			230420016	0.312	2	1.608
22120808	0.255	2	2.406			230420016	0.333	2	2.357
22120808	0.275	1	0			230420016	0.354	2	3.646
22120808	0.294	2	1.867			230420016	0.375	2	1.193
22120808	0.314	2	8.811			230420016	0.396	2	1.214
22120808	0.333	1	0			230420016	0.417	2	2.736
22120808	0.353	2	1.966			230420016	0.438	2	2.876
22120808	0.373	1	0			230420016	0.458	1	0
22120808	0.392	2	2.314			230420016	0.479	2	1.239
22120808	0.412	1	0			230420016	0.5	2	1.664
22120808	0.431	1	0			230420016	0.521	2	1.402
22120808	0.451	1	0			230420016	0.542	1	0
22120808	0.471	1	0			230420016	0.562	3	0
22120808	0.49	1	0			230420016	0.583	2	6.63
22120808	0.51	2	2.509			230420016	0.604	1	0
22120808	0.529	1	0			230420016	0.625	1	0
22120808	0.549	1	0			230420016	0.646	1	0
22120808	0.569	1	0			230420016	0.667	2	2.126
22120808	0.588	1	0			230420016	0.688	1	0
22120808	0.608	1	0			230420016	0.708	2	3.6
22120808	0.627	1	0			230420016	0.729	1	0
22120808	0.647	1	0			230420016	0.75	3	0
22120808	0.667	1	0			230420016	0.771	2	2.581
22120808	0.686	1	0			230420016	0.792	1	0
22120808	0.706	2	2.788			230420016	0.812	1	0
22120808	0.725	2	15.065			230420016	0.833	1	0
22120808	0.745	2	1.571			230420016	0.854	1	0
22120808	0.765	2	2.01			230420016	0.875	1	0
22120808	0.784	2	1.288			230420016	0.896	2	9.2
22120808	0.804	2	1.34			230420016	0.917	1	0
22120808	0.824	2	1.35			230420016	0.938	1	0
22120808	0.843	2	1.631			230420016	0.958	1	0
22120808	0.863	2	1.114			230420016	0.979	1	0
22120808	0.882	2	1.573			230420019	0.021	1	0
22120808	0.902	2	1.315			230420019	0.042	1	0
22120808	0.922	2	1.096			230420019	0.062	1	0
22120808	0.941	2	1.284			230420019	0.083	1	0
22120808	0.961	1	0			230420019	0.104	1	0
22120808	0.98	1	0			230420019	0.125	1	0
22120809	0.018	2	2.916			230420019	0.146	1	0
22120809	0.036	1	0			230420019	0.167	1	0
22120809	0.055	1	0			230420019	0.188	1	0
22120809	0.073	1	0			230420019	0.208	1	0
22120809	0.091	1	0			230420019	0.229	1	0
22120809	0.109	1	0			230420019	0.25	2	1.019
22120809	0.127	1	0			230420019	0.271	1	0
22120809	0.145	1	0			230420019	0.292	1	0
22120809	0.164	1	0			230420019	0.312	1	0
22120809	0.182	2	2.033			230420019	0.333	1	0
22120809	0.2	2	1.27			230420019	0.354	1	0
22120809	0.218	1	0			230420019	0.375	2	2.258
22120809	0.236	2	2.145			230420019	0.396	2	1.237
22120809	0.255	1	0			230420019	0.417	3	0
22120809	0.273	2	1.545			230420019	0.438	1	0
22120809	0.291	2	1.184			230420019	0.458	1	0
22120809	0.309	2	1.708			230420019	0.479	1	0
22120809	0.327	1	0			230420019	0.5	2	2.281
22120809	0.345	1	0			230420019	0.521	2	1.067
22120809	0.364	2	2.279			230420019	0.542	2	1.578
22120809	0.382	1	0			230420019	0.562	2	1.679
22120809	0.4	2	6.301			230420019	0.583	2	3.515
22120809	0.418	2	4.151			230420019	0.604	2	1.004
22120809	0.436	1	0			230420019	0.625	2	1.31
22120809	0.455	1	0			230420019	0.646	2	1.862
22120809	0.473	1	0			230420019	0.667	2	1.449
22120809	0.491	2	1.264			230420019	0.688	2	2.599
22120809	0.509	2	1.295			230420019	0.708	2	1.817
22120809	0.527	2	1.342			230420019	0.729	1	0
22120809	0.545	2	1.352			230420019	0.75	2	2.013
22120809	0.564	2	1.531			230420019	0.771	1	0
22120809	0.582	2	2.836			230420019	0.792	2	3.235
22120809	0.6	2	1.056			230420019	0.812	2	2.564
22120809	0.618	2	1.181			230420019	0.833	2	1.245
22120809	0.636	2	1.516			230420019	0.854	1	0
22120809	0.655	2	1.095			230420019	0.875	1	0
22120809	0.673	2	1.338			230420019	0.896	1	0
22120809	0.691	2	1.11			230420019	0.917	1	0
22120809	0.709	2	1.197			230420019	0.938	1	0
22120809	0.727	2	1.87			230420019	0.958	1	0
22120809	0.745	2	1.561			230420019	0.979	1	0
22120809	0.764	2	2.177			230420023	0.023	3	0
22120809	0.782	2	2.279			230420023	0.047	1	0
22120809	0.8	2	1.088			230420023	0.07	1	0
22120809	0.818	2	1.668			230420023	0.093	1	0
22120809	0.836	2	1.618			230420023	0.116	1	0
22120809	0.855	2	1.194			230420023	0.14	1	0
22120809	0.873	2	1.161			230420023	0.163	1	0
22120809	0.891	2	1.084			230420023	0.186	3	0
22120809	0.909	1	0			230420023	0.209	2	2.042
22120809	0.927	2	1.729			230420023	0.233	2	2.46
22120809	0.945	2	2.318			230420023	0.256	2	1.1
22120809	0.964	1	0			230420023	0.279	3	0
22120809	0.982	1	0			230420023	0.302	2	1.698
22120810	0.018	1	0			230420023	0.326	2	1.187
22120810	0.036	2	1.562			230420023	0.349	2	3.822
22120810	0.054	1	0			230420023	0.372	3	0
22120810	0.071	2	1.188			230420023	0.395	2	1.7
22120810	0.089	1	0			230420023	0.419	3	0
22120810	0.107	1	0			230420023	0.442	2	3.542
22120810	0.125	1	0			230420023	0.465	2	1.83
22120810	0.143	2	5.422			230420023	0.488	2	1.745
22120810	0.161	2	1.199			230420023	0.512	2	1.98
22120810	0.179	1	0			230420023	0.535	2	1.607
22120810	0.196	1	0			230420023	0.558	3	0
22120810	0.214	1	0			230420023	0.581	3	0
22120810	0.232	2	3.678			230420023	0.605	2	1.228
22120810	0.25	1	0			230420023	0.628	2	1.106
22120810	0.268	2	4.094			230420023	0.651	2	1.48
22120810	0.286	2	4.197			230420023	0.674	2	1.864
22120810	0.304	2	2.858			230420023	0.698	2	1.395
22120810	0.321	1	0			230420023	0.721	2	1.16
22120810	0.339	1	0			230420023	0.744	2	2.924
22120810	0.357	2	3.615			230420023	0.767	2	2.744
22120810	0.375	1	0			230420023	0.791	2	1.969
22120810	0.393	1	0			230420023	0.814	2	1.527
22120810	0.411	1	0			230420023	0.837	2	2.056
22120810	0.429	1	0			230420023	0.86	2	1.506
22120810	0.446	2	3.06			230420023	0.884	2	1.282
22120810	0.464	1	0			230420023	0.907	3	0
22120810	0.482	1	0			230420023	0.93	2	1.338
22120810	0.5	1	0			230420023	0.953	2	1.061
22120810	0.518	1	0			230420023	0.977	1	0
22120810	0.536	2	3.982			230420024	0.022	1	0
22120810	0.554	2	1.002			230420024	0.043	1	0
22120810	0.571	1	0			230420024	0.065	1	0
22120810	0.589	1	0			230420024	0.087	1	0
22120810	0.607	1	0			230420024	0.109	1	0
22120810	0.625	1	0			230420024	0.13	1	0
22120810	0.643	1	0			230420024	0.152	1	0
22120810	0.661	1	0			230420024	0.174	2	1.427
22120810	0.679	1	0			230420024	0.196	2	1.135
22120810	0.696	1	0			230420024	0.217	2	1.093
22120810	0.714	1	0			230420024	0.239	2	1.159
22120810	0.732	1	0			230420024	0.261	2	1.564
22120810	0.75	1	0			230420024	0.283	1	0
22120810	0.768	1	0			230420024	0.304	2	1.754
22120810	0.786	2	1.012			230420024	0.326	2	1.641
22120810	0.804	2	1.7			230420024	0.348	1	0
22120810	0.821	1	0			230420024	0.37	1	0
22120810	0.839	2	3.37			230420024	0.391	3	0
22120810	0.857	1	0			230420024	0.413	1	0
22120810	0.875	1	0			230420024	0.435	2	2.754
22120810	0.893	1	0			230420024	0.457	4	0
22120810	0.911	1	0			230420024	0.478	2	2.767
22120810	0.929	1	0			230420024	0.5	3	0
22120810	0.946	1	0			230420024	0.522	2	1.55
22120810	0.964	1	0			230420024	0.543	2	1.003
22120810	0.982	1	0			230420024	0.565	2	1.196
22120811	0.019	1	0			230420024	0.587	1	0
22120811	0.037	1	0			230420024	0.609	2	1.806
22120811	0.056	1	0			230420024	0.63	2	1.016
22120811	0.074	1	0			230420024	0.652	2	2.288
22120811	0.093	2	1.227			230420024	0.674	2	3.322
22120811	0.111	2	1.717			230420024	0.696	2	1.131
22120811	0.13	2	15.047			230420024	0.717	1	0
22120811	0.148	2	4.004			230420024	0.739	2	2.178
22120811	0.167	2	3.665			230420024	0.761	2	2.697
22120811	0.185	2	3.008			230420024	0.783	2	2.855
22120811	0.204	2	10.248			230420024	0.804	2	2.133
22120811	0.222	1	0			230420024	0.826	2	2.039
22120811	0.241	2	1.736			230420024	0.848	2	1.063
22120811	0.259	2	3.726			230420024	0.87	2	1.226
22120811	0.278	2	2.596			230420024	0.891	2	4.11
22120811	0.296	2	1.004			230420024	0.913	2	1.157
22120811	0.315	2	5.019			230420024	0.935	2	1.899
22120811	0.333	2	2.363			230420024	0.957	2	1.169
22120811	0.352	2	2.245			230420024	0.978	1	0
22120811	0.37	1	0			230420025	0.018	1	0
22120811	0.389	1	0			230420025	0.035	1	0
22120811	0.407	1	0			230420025	0.053	1	0
22120811	0.426	1	0			230420025	0.07	1	0
22120811	0.444	1	0			230420025	0.088	1	0
22120811	0.463	1	0			230420025	0.105	1	0
22120811	0.481	1	0			230420025	0.123	1	0
22120811	0.5	1	0			230420025	0.14	1	0
22120811	0.519	1	0			230420025	0.158	1	0
22120811	0.537	2	1.258			230420025	0.175	1	0
22120811	0.556	2	2.536			230420025	0.193	1	0
22120811	0.574	1	0			230420025	0.211	1	0
22120811	0.593	2	1.741			230420025	0.228	1	0
22120811	0.611	2	1.39			230420025	0.246	1	0
22120811	0.63	2	2.306			230420025	0.263	1	0
22120811	0.648	2	1.492			230420025	0.281	1	0
22120811	0.667	2	1.174			230420025	0.298	1	0
22120811	0.685	2	1.303			230420025	0.316	1	0
22120811	0.704	2	1.374			230420025	0.333	1	0
22120811	0.722	2	2.579			230420025	0.351	1	0
22120811	0.741	2	1.612			230420025	0.368	2	1.065
22120811	0.759	2	1.525			230420025	0.386	2	1.147
22120811	0.778	2	1.015			230420025	0.404	2	4.71
22120811	0.796	2	3.512			230420025	0.421	2	1.17
22120811	0.815	2	1.373			230420025	0.439	2	2.15
22120811	0.833	2	1.424			230420025	0.456	2	1.779
22120811	0.852	2	2.237			230420025	0.474	2	1.31
22120811	0.87	2	1.387			230420025	0.491	1	0
22120811	0.889	2	1.177			230420025	0.509	2	1.587
22120811	0.907	2	1.153			230420025	0.526	2	1.376
22120811	0.926	1	0			230420025	0.544	2	1.588
22120811	0.944	1	0			230420025	0.561	2	1.126
22120811	0.963	1	0			230420025	0.579	2	1.883
22120811	0.981	1	0			230420025	0.596	2	2.307
22120812	0.019	1	0			230420025	0.614	2	1.174
22120812	0.037	1	0			230420025	0.632	2	1.54
22120812	0.056	1	0			230420025	0.649	2	1.676
22120812	0.074	1	0			230420025	0.667	1	0
22120812	0.093	1	0			230420025	0.684	2	3.304
22120812	0.111	2	3.805			230420025	0.702	2	1.449
22120812	0.13	1	0			230420025	0.719	2	2.575
22120812	0.148	1	0			230420025	0.737	2	1.16
22120812	0.167	2	1.287			230420025	0.754	2	2.154
22120812	0.185	1	0			230420025	0.772	2	2.07
22120812	0.204	1	0			230420025	0.789	2	2.306
22120812	0.222	1	0			230420025	0.807	2	1.197
22120812	0.241	1	0			230420025	0.825	2	1.401
22120812	0.259	1	0			230420025	0.842	2	1.226
22120812	0.278	1	0			230420025	0.86	2	4.929
22120812	0.296	1	0			230420025	0.877	2	1.169
22120812	0.315	1	0			230420025	0.895	2	2.61
22120812	0.333	1	0			230420025	0.912	2	3.046
22120812	0.352	1	0			230420025	0.93	1	0
22120812	0.37	1	0			230420025	0.947	1	0
22120812	0.389	1	0			230420025	0.965	1	0
22120812	0.407	2	2.154			230420025	0.982	1	0
22120812	0.426	2	2.368			230420026	0.021	2	5.054
22120812	0.444	1	0			230420026	0.043	1	0
22120812	0.463	2	1.011			230420026	0.064	1	0
22120812	0.481	2	2.472			230420026	0.085	1	0
22120812	0.5	2	1.719			230420026	0.106	1	0
22120812	0.519	2	1.31			230420026	0.128	1	0
22120812	0.537	2	2.732			230420026	0.149	1	0
22120812	0.556	2	2.283			230420026	0.17	1	0
22120812	0.574	3	0			230420026	0.191	1	0
22120812	0.593	3	0			230420026	0.213	2	3.978
22120812	0.611	2	1.193			230420026	0.234	1	0
22120812	0.63	2	2.584			230420026	0.255	1	0
22120812	0.648	2	1.308			230420026	0.277	1	0
22120812	0.667	2	1.713			230420026	0.298	1	0
22120812	0.685	2	1.168			230420026	0.319	2	2.584
22120812	0.704	2	1.381			230420026	0.34	1	0
22120812	0.722	2	1.411			230420026	0.362	1	0
22120812	0.741	2	1.128			230420026	0.383	1	0
22120812	0.759	2	1.174			230420026	0.404	2	1.266
22120812	0.778	2	1.413			230420026	0.426	2	1.704
22120812	0.796	2	1.001			230420026	0.447	2	1.251
22120812	0.815	2	1.196			230420026	0.468	2	1.507
22120812	0.833	2	1.06			230420026	0.489	2	1.096
22120812	0.852	2	1.605			230420026	0.511	2	1.12
22120812	0.87	2	1.113			230420026	0.532	2	1.633
22120812	0.889	2	1.707			230420026	0.553	3	0
22120812	0.907	2	1.955			230420026	0.574	2	1.279
22120812	0.926	2	1.093			230420026	0.596	3	0
22120812	0.944	1	0			230420026	0.617	2	1.652
22120812	0.963	3	0			230420026	0.638	2	1.714
22120812	0.981	1	0			230420026	0.66	2	2
22120813	0.02	1	0			230420026	0.681	2	1.643
22120813	0.039	1	0			230420026	0.702	2	3.247
22120813	0.059	1	0			230420026	0.723	2	1.911
22120813	0.078	1	0			230420026	0.745	2	2.596
22120813	0.098	1	0			230420026	0.766	2	1.616
22120813	0.118	1	0			230420026	0.787	2	1.127
22120813	0.137	1	0			230420026	0.809	1	0
22120813	0.157	1	0			230420026	0.83	2	1.451
22120813	0.176	1	0			230420026	0.851	2	1.254
22120813	0.196	1	0			230420026	0.872	2	2.667
22120813	0.216	1	0			230420026	0.894	1	0
22120813	0.235	2	3.498			230420026	0.915	1	0
22120813	0.255	1	0			230420026	0.936	2	1.913
22120813	0.275	2	1.527			230420026	0.957	2	1.157
22120813	0.294	2	1.008			230420026	0.979	1	0
22120813	0.314	1	0			230420030	0.02	1	0
22120813	0.353	1	0			230420030	0.039	1	0
22120813	0.373	1	0			230420030	0.059	1	0
22120813	0.392	1	0			230420030	0.078	1	0
22120813	0.412	1	0			230420030	0.098	1	0
22120813	0.431	2	4.377			230420030	0.118	1	0
22120813	0.451	1	0			230420030	0.137	1	0
22120813	0.471	1	0			230420030	0.157	1	0
22120813	0.49	1	0			230420030	0.176	1	0
22120813	0.51	1	0			230420030	0.196	1	0
22120813	0.529	1	0			230420030	0.216	1	0
22120813	0.549	1	0			230420030	0.235	1	0
22120813	0.569	2	2.76			230420030	0.255	1	0
22120813	0.588	1	0			230420030	0.275	1	0
22120813	0.608	1	0			230420030	0.294	1	0
22120813	0.627	1	0			230420030	0.314	1	0
22120813	0.647	2	1.256			230420030	0.333	1	0
22120813	0.667	1	0			230420030	0.353	2	1.516
22120813	0.686	2	1.508			230420030	0.373	2	3.253
22120813	0.706	1	0			230420030	0.392	1	0
22120813	0.725	2	1.124			230420030	0.412	1	0
22120813	0.745	2	1.4			230420030	0.431	1	0
22120813	0.765	2	2.365			230420030	0.451	1	0
22120813	0.784	2	1.326			230420030	0.471	1	0
22120813	0.804	2	1.125			230420030	0.49	1	0
22120813	0.824	2	1.005			230420030	0.51	1	0
22120813	0.843	2	1.469			230420030	0.529	1	0
22120813	0.863	2	1.171			230420030	0.549	1	0
22120813	0.882	2	1.238			230420030	0.569	1	0
22120813	0.902	2	1.795			230420030	0.588	1	0
22120813	0.922	2	1.222			230420030	0.608	1	0
22120813	0.941	2	2.046			230420030	0.627	1	0
22120813	0.961	1	0			230420030	0.647	2	2.667
22120813	0.98	2	1.538			230420030	0.667	1	0
22120815	0.018	1	0			230420030	0.686	1	0
22120815	0.036	1	0			230420030	0.706	1	0
22120815	0.055	1	0			230420030	0.725	1	0
22120815	0.073	1	0			230420030	0.745	2	2.825
22120815	0.091	1	0			230420030	0.765	2	4.966
22120815	0.109	1	0			230420030	0.784	2	5.333
22120815	0.127	1	0			230420030	0.804	2	2.242
22120815	0.145	1	0			230420030	0.824	2	1.169
22120815	0.164	1	0			230420030	0.843	1	0
22120815	0.182	1	0			230420030	0.863	1	0
22120815	0.2	1	0			230420030	0.882	1	0
22120815	0.218	1	0			230420030	0.902	1	0
22120815	0.236	1	0			230420030	0.922	1	0
22120815	0.255	2	4.778			230420030	0.941	1	0
22120815	0.273	1	0			230420030	0.961	1	0
22120815	0.291	1	0			230420030	0.98	1	0
22120815	0.309	1	0			230420031	0.019	1	0
22120815	0.327	1	0			230420031	0.038	1	0
22120815	0.345	1	0			230420031	0.057	1	0
22120815	0.364	2	1.013			230420031	0.075	1	0
22120815	0.382	1	0			230420031	0.094	1	0
22120815	0.4	1	0			230420031	0.113	1	0
22120815	0.418	1	0			230420031	0.132	2	1.253
22120815	0.436	1	0			230420031	0.151	2	2.213
22120815	0.455	1	0			230420031	0.17	1	0
22120815	0.473	1	0			230420031	0.189	1	0
22120815	0.491	1	0			230420031	0.208	1	0
22120815	0.509	1	0			230420031	0.226	1	0
22120815	0.527	1	0			230420031	0.245	1	0
22120815	0.545	1	0			230420031	0.264	2	4.853
22120815	0.564	1	0			230420031	0.283	2	1.219
22120815	0.582	1	0			230420031	0.302	1	0
22120815	0.6	1	0			230420031	0.321	3	0
22120815	0.618	1	0			230420031	0.34	2	3.875
22120815	0.636	1	0			230420031	0.358	3	0
22120815	0.655	1	0			230420031	0.377	2	1.526
22120815	0.673	1	0			230420031	0.396	2	1.081
22120815	0.691	1	0			230420031	0.415	2	1.764
22120815	0.709	1	0			230420031	0.434	3	0
22120815	0.727	1	0			230420031	0.453	2	1.292
22120815	0.745	1	0			230420031	0.472	1	0
22120815	0.764	1	0			230420031	0.491	2	1.867
22120815	0.782	1	0			230420031	0.509	2	1.219
22120815	0.8	1	0			230420031	0.528	2	1.742
22120815	0.818	1	0			230420031	0.547	2	1.769
22120815	0.836	1	0			230420031	0.566	2	2.639
22120815	0.855	1	0			230420031	0.585	2	1.242
22120815	0.873	1	0			230420031	0.604	2	1.475
22120815	0.891	1	0			230420031	0.623	2	2.767
22120815	0.909	1	0			230420031	0.642	2	1.199
22120815	0.927	1	0			230420031	0.66	1	0
22120815	0.945	1	0			230420031	0.679	2	1.247
22120815	0.964	1	0			230420031	0.698	1	0
22120815	0.982	1	0			230420031	0.717	2	1.636
22120816	0.02	1	0			230420031	0.736	1	0
22120816	0.04	1	0			230420031	0.755	1	0
22120816	0.06	1	0			230420031	0.774	2	3.079
22120816	0.08	3	0			230420031	0.792	1	0
22120816	0.1	2	1.461			230420031	0.811	2	1.307
22120816	0.12	2	1.034			230420031	0.83	2	1.768
22120816	0.14	1	0			230420031	0.849	2	1.721
22120816	0.16	1	0			230420031	0.868	1	0
22120816	0.18	2	6.526			230420031	0.887	1	0
22120816	0.2	2	1.384			230420031	0.906	1	0
22120816	0.22	2	1.78			230420031	0.925	1	0
22120816	0.24	1	0			230420031	0.943	1	0
22120816	0.26	2	3.46			230420031	0.962	1	0
22120816	0.28	2	1.175			230420031	0.981	2	3.322
22120816	0.3	1	0			230420035	0.021	1	0
22120816	0.32	2	2.223			230420035	0.043	1	0
22120816	0.34	2	4.19			230420035	0.064	1	0
22120816	0.36	2	1.101			230420035	0.085	1	0
22120816	0.38	2	1.435			230420035	0.106	1	0
22120816	0.4	2	1.436			230420035	0.128	1	0
22120816	0.42	2	1.291			230420035	0.149	1	0
22120816	0.44	2	1.042			230420035	0.17	1	0
22120816	0.46	2	1.046			230420035	0.191	2	1.184
22120816	0.48	2	1.11			230420035	0.213	2	1.259
22120816	0.5	2	1.581			230420035	0.234	2	1.737
22120816	0.52	2	1.317			230420035	0.255	2	1.313
22120816	0.54	1	0			230420035	0.277	2	1.241
22120816	0.56	2	1.072			230420035	0.298	1	0
22120816	0.58	2	2.266			230420035	0.319	1	0
22120816	0.6	2	1.878			230420035	0.34	2	3.452
22120816	0.62	2	1.123			230420035	0.362	2	3.002
22120816	0.64	2	1.556			230420035	0.383	3	0
22120816	0.66	2	2.658			230420035	0.404	2	2
22120816	0.68	2	2.844			230420035	0.426	2	3.158
22120816	0.7	2	1.227			230420035	0.447	1	0
22120816	0.72	2	1.565			230420035	0.468	1	0
22120816	0.74	2	4.937			230420035	0.489	1	0
22120816	0.76	2	1.887			230420035	0.511	2	1.017
22120816	0.78	2	1.239			230420035	0.532	2	2.599
22120816	0.8	1	0			230420035	0.553	1	0
22120816	0.82	2	1.109			230420035	0.574	2	2.252
22120816	0.84	2	1.095			230420035	0.596	1	0
22120816	0.86	2	1.515			230420035	0.617	1	0
22120816	0.88	2	1.512			230420035	0.638	2	1.636
22120816	0.9	2	1.106			230420035	0.66	1	0
22120816	0.92	2	1.122			230420035	0.681	1	0
22120816	0.94	2	1.339			230420035	0.702	2	1.557
22120816	0.96	1	0			230420035	0.723	1	0
22120816	0.98	1	0			230420035	0.745	2	5.974
22120817	0.019	1	0			230420035	0.766	2	4.977
22120817	0.038	2	1.091			230420035	0.787	2	1.561
22120817	0.058	1	0			230420035	0.809	2	1.4
22120817	0.077	2	1.102			230420035	0.83	2	1.82
22120817	0.096	2	5.142			230420035	0.851	3	0
22120817	0.115	2	1.181			230420035	0.872	2	1.017
22120817	0.135	2	2.302			230420035	0.894	2	1.024
22120817	0.154	2	1.195			230420035	0.915	2	1.209
22120817	0.173	2	1.046			230420035	0.936	1	0
22120817	0.192	2	1.496			230420035	0.957	2	3.638
22120817	0.212	1	0			230420035	0.979	1	0
22120817	0.231	1	0			230420037	0.02	1	0
22120817	0.25	2	1.454			230420037	0.04	1	0
22120817	0.269	1	0			230420037	0.06	1	0
22120817	0.288	1	0			230420037	0.08	1	0
22120817	0.308	2	1.437			230420037	0.1	1	0
22120817	0.327	2	1.562			230420037	0.12	1	0
22120817	0.346	1	0			230420037	0.14	1	0
22120817	0.365	2	3.042			230420037	0.16	1	0
22120817	0.385	2	1.137			230420037	0.18	1	0
22120817	0.404	2	3.167			230420037	0.2	1	0
22120817	0.423	1	0			230420037	0.22	1	0
22120817	0.442	2	1.671			230420037	0.24	1	0
22120817	0.462	2	1.11			230420037	0.26	1	0
22120817	0.481	2	3.194			230420037	0.28	2	1.196
22120817	0.5	2	2.473			230420037	0.3	1	0
22120817	0.519	1	0			230420037	0.32	2	3.013
22120817	0.538	2	1.318			230420037	0.34	2	2.631
22120817	0.558	2	1.056			230420037	0.36	1	0
22120817	0.577	1	0			230420037	0.38	1	0
22120817	0.596	2	1.292			230420037	0.4	1	0
22120817	0.615	2	1.159			230420037	0.42	1	0
22120817	0.635	2	1.38			230420037	0.44	1	0
22120817	0.654	2	1.271			230420037	0.46	1	0
22120817	0.673	2	1.669			230420037	0.48	1	0
22120817	0.692	1	0			230420037	0.5	1	0
22120817	0.712	2	1.022			230420037	0.52	1	0
22120817	0.731	2	1.857			230420037	0.54	1	0
22120817	0.75	2	1.275			230420037	0.56	1	0
22120817	0.769	1	0			230420037	0.58	1	0
22120817	0.788	1	0			230420037	0.6	1	0
22120817	0.808	2	1.042			230420037	0.62	2	1.135
22120817	0.827	2	1.341			230420037	0.64	2	2.363
22120817	0.846	2	2.148			230420037	0.66	1	0
22120817	0.865	2	3.297			230420037	0.68	1	0
22120817	0.885	2	8.889			230420037	0.7	2	4.311
22120817	0.904	1	0			230420037	0.72	1	0
22120817	0.923	1	0			230420037	0.74	1	0
22120817	0.942	2	2.874			230420037	0.76	2	1.219
22120817	0.962	2	1.173			230420037	0.78	2	1.248
22120817	0.981	1	0			230420037	0.8	2	1.063
22120818	0.022	1	0			230420037	0.82	2	1.261
22120818	0.043	1	0			230420037	0.84	4	0
22120818	0.065	2	3.213			230420037	0.86	2	3.5
22120818	0.087	2	1.026			230420037	0.88	3	0
22120818	0.109	2	1.061			230420037	0.9	2	1.478
22120818	0.13	2	1.347			230420037	0.92	2	1.166
22120818	0.152	1	0			230420037	0.94	2	4.76
22120818	0.174	1	0			230420037	0.96	2	1.697
22120818	0.196	3	0			230420037	0.98	2	1.355
22120818	0.217	1	0			230420039	0.021	1	0
22120818	0.239	1	0			230420039	0.042	1	0
22120818	0.261	1	0			230420039	0.062	1	0
22120818	0.283	1	0			230420039	0.083	1	0
22120818	0.304	1	0			230420039	0.104	1	0
22120818	0.326	2	5.847			230420039	0.125	1	0
22120818	0.348	2	2.984			230420039	0.146	1	0
22120818	0.37	3	0			230420039	0.167	2	1.229
22120818	0.391	2	1.341			230420039	0.188	1	0
22120818	0.413	1	0			230420039	0.208	2	1.041
22120818	0.435	2	1.465			230420039	0.229	2	1.415
22120818	0.457	2	1.377			230420039	0.25	2	1.565
22120818	0.478	1	0			230420039	0.271	2	2.56
22120818	0.5	1	0			230420039	0.292	1	0
22120818	0.522	1	0			230420039	0.312	3	0
22120818	0.543	1	0			230420039	0.333	1	0
22120818	0.565	2	1.344			230420039	0.354	2	1.116
22120818	0.587	1	0			230420039	0.375	2	1.01
22120818	0.609	2	1			230420039	0.396	2	1.282
22120818	0.63	1	0			230420039	0.417	2	1.298
22120818	0.652	2	1.235			230420039	0.438	2	2.25
22120818	0.674	2	1.545			230420039	0.458	3	0
22120818	0.696	2	2.947			230420039	0.479	2	1.848
22120818	0.717	2	1.497			230420039	0.5	2	5.525
22120818	0.739	2	1.405			230420039	0.521	2	1.511
22120818	0.761	2	1.226			230420039	0.542	2	1.583
22120818	0.783	2	1.305			230420039	0.562	2	1.36
22120818	0.804	2	1.313			230420039	0.583	2	2.222
22120818	0.826	2	1.5			230420039	0.604	2	2.382
22120818	0.848	2	1.081			230420039	0.625	2	1.044
22120818	0.87	2	1.276			230420039	0.646	2	1.585
22120818	0.891	2	1.206			230420039	0.667	2	2.67
22120818	0.913	1	0			230420039	0.688	2	1.011
22120818	0.935	1	0			230420039	0.708	2	2.25
22120818	0.957	1	0			230420039	0.729	2	3.538
22120818	0.978	1	0			230420039	0.75	2	2.098
22120819	0.024	1	0			230420039	0.771	1	0
22120819	0.048	2	1.384			230420039	0.792	1	0
22120819	0.071	1	0			230420039	0.812	1	0
22120819	0.095	2	3.607			230420039	0.833	1	0
22120819	0.119	2	5.091			230420039	0.854	1	0
22120819	0.143	2	6.348			230420039	0.875	1	0
22120819	0.167	1	0			230420039	0.896	1	0
22120819	0.19	1	0			230420039	0.917	1	0
22120819	0.214	1	0			230420039	0.938	1	0
22120819	0.238	2	3.831			230420039	0.958	1	0
22120819	0.262	2	4.587			230420039	0.979	1	0
22120819	0.286	1	0			230420040	0.022	1	0
22120819	0.31	1	0			230420040	0.044	1	0
22120819	0.333	2	7.388			230420040	0.067	1	0
22120819	0.357	1	0			230420040	0.089	1	0
22120819	0.381	1	0			230420040	0.111	1	0
22120819	0.405	2	1.881			230420040	0.133	1	0
22120819	0.429	2	2.372			230420040	0.156	1	0
22120819	0.452	2	2.94			230420040	0.178	1	0
22120819	0.476	1	0			230420040	0.2	1	0
22120819	0.5	1	0			230420040	0.222	1	0
22120819	0.524	1	0			230420040	0.244	1	0
22120819	0.548	2	4.519			230420040	0.267	1	0
22120819	0.571	2	1.648			230420040	0.289	1	0
22120819	0.595	1	0			230420040	0.311	1	0
22120819	0.619	2	1.542			230420040	0.333	1	0
22120819	0.643	1	0			230420040	0.356	2	3.781
22120819	0.667	1	0			230420040	0.378	2	1.034
22120819	0.69	1	0			230420040	0.4	1	0
22120819	0.714	1	0			230420040	0.422	2	1.396
22120819	0.738	1	0			230420040	0.444	2	1.743
22120819	0.762	1	0			230420040	0.467	2	1.219
22120819	0.786	2	1.757			230420040	0.489	2	1.771
22120819	0.81	1	0			230420040	0.511	2	2.555
22120819	0.833	1	0			230420040	0.533	2	3.04
22120819	0.857	2	1.176			230420040	0.556	2	1.743
22120819	0.881	1	0			230420040	0.578	2	2.28
22120819	0.905	1	0			230420040	0.6	1	0
22120819	0.929	1	0			230420040	0.622	3	0
22120819	0.952	1	0			230420040	0.644	2	1.436
22120819	0.976	1	0			230420040	0.667	1	0
22120820	0.022	2	1.467			230420040	0.689	2	1.861
22120820	0.043	1	0			230420040	0.711	2	1.221
22120820	0.065	1	0			230420040	0.733	2	1.244
22120820	0.087	1	0			230420040	0.756	2	1.758
22120820	0.109	1	0			230420040	0.778	2	1.132
22120820	0.13	1	0			230420040	0.8	2	1.372
22120820	0.152	2	1.484			230420040	0.822	2	2.715
22120820	0.174	1	0			230420040	0.844	2	1.103
22120820	0.196	1	0			230420040	0.867	2	1.764
22120820	0.217	1	0			230420040	0.889	2	3.816
22120820	0.239	1	0			230420040	0.911	1	0
22120820	0.261	1	0			230420040	0.933	1	0
22120820	0.283	1	0			230420040	0.956	1	0
22120820	0.304	1	0			230420040	0.978	1	0
22120820	0.326	1	0			230420041	0.019	1	0
22120820	0.348	1	0			230420041	0.038	1	0
22120820	0.37	1	0			230420041	0.057	1	0
22120820	0.391	1	0			230420041	0.075	1	0
22120820	0.413	1	0			230420041	0.094	1	0
22120820	0.435	1	0			230420041	0.113	1	0
22120820	0.457	1	0			230420041	0.132	1	0
22120820	0.478	2	1.103			230420041	0.151	1	0
22120820	0.5	2	1.746			230420041	0.17	1	0
22120820	0.522	2	1.594			230420041	0.189	1	0
22120820	0.543	2	1.169			230420041	0.208	1	0
22120820	0.565	2	1.252			230420041	0.226	1	0
22120820	0.587	2	2.457			230420041	0.245	2	4.737
22120820	0.609	2	1.628			230420041	0.264	1	0
22120820	0.63	2	1.455			230420041	0.283	2	2.068
22120820	0.652	2	1.073			230420041	0.302	1	0
22120820	0.674	2	1.658			230420041	0.321	1	0
22120820	0.696	2	2.717			230420041	0.34	1	0
22120820	0.717	2	2.076			230420041	0.358	1	0
22120820	0.739	2	1.204			230420041	0.377	1	0
22120820	0.761	2	1.042			230420041	0.396	1	0
22120820	0.783	2	1.149			230420041	0.415	2	1.903
22120820	0.804	2	1.254			230420041	0.434	3	0
22120820	0.826	1	0			230420041	0.453	2	1.834
22120820	0.848	2	1.24			230420041	0.472	1	0
22120820	0.87	2	1.099			230420041	0.491	1	0
22120820	0.891	2	1.076			230420041	0.509	1	0
22120820	0.913	2	2.131			230420041	0.528	1	0
22120820	0.935	2	2.55			230420041	0.547	1	0
22120820	0.957	1	0			230420041	0.566	1	0
22120820	0.978	1	0			230420041	0.585	1	0
22120821	0.019	1	0			230420041	0.604	1	0
22120821	0.038	1	0			230420041	0.623	1	0
22120821	0.057	1	0			230420041	0.642	1	0
22120821	0.075	1	0			230420041	0.66	1	0
22120821	0.094	1	0			230420041	0.679	1	0
22120821	0.113	1	0			230420041	0.698	1	0
22120821	0.132	1	0			230420041	0.717	1	0
22120821	0.151	2	6.157			230420041	0.736	1	0
22120821	0.17	1	0			230420041	0.755	2	1.407
22120821	0.189	2	4.467			230420041	0.774	2	1.66
22120821	0.208	2	16.103			230420041	0.792	2	1.263
22120821	0.226	1	0			230420041	0.811	3	0
22120821	0.245	1	0			230420041	0.83	2	1.412
22120821	0.264	1	0			230420041	0.849	2	1.15
22120821	0.283	1	0			230420041	0.868	3	0
22120821	0.302	1	0			230420041	0.887	1	0
22120821	0.321	2	5.952			230420041	0.906	3	0
22120821	0.34	1	0			230420041	0.925	2	1.396
22120821	0.358	2	7.421			230420041	0.943	2	3.064
22120821	0.377	1	0			230420041	0.962	1	0
22120821	0.396	1	0			230420041	0.981	3	0
22120821	0.415	1	0			230420042	0.02	1	0
22120821	0.434	2	2.124			230420042	0.041	1	0
22120821	0.453	2	2.429			230420042	0.061	1	0
22120821	0.472	1	0			230420042	0.082	1	0
22120821	0.491	1	0			230420042	0.102	1	0
22120821	0.509	2	1.578			230420042	0.122	1	0
22120821	0.528	2	1.17			230420042	0.143	1	0
22120821	0.547	2	1.191			230420042	0.163	1	0
22120821	0.566	1	0			230420042	0.184	1	0
22120821	0.585	1	0			230420042	0.204	1	0
22120821	0.604	1	0			230420042	0.224	1	0
22120821	0.623	1	0			230420042	0.245	1	0
22120821	0.642	1	0			230420042	0.265	1	0
22120821	0.66	1	0			230420042	0.286	1	0
22120821	0.679	1	0			230420042	0.306	1	0
22120821	0.698	2	1.018			230420042	0.327	1	0
22120821	0.717	2	2.247			230420042	0.347	1	0
22120821	0.736	2	1.059			230420042	0.367	1	0
22120821	0.755	2	1.315			230420042	0.388	1	0
22120821	0.774	2	1.134			230420042	0.408	1	0
22120821	0.792	2	1.068			230420042	0.429	2	7.344
22120821	0.811	2	1.038			230420042	0.449	1	0
22120821	0.83	2	1.015			230420042	0.469	2	1.297
22120821	0.849	2	1.219			230420042	0.49	1	0
22120821	0.868	2	1.639			230420042	0.51	2	1.18
22120821	0.887	2	1.126			230420042	0.531	2	1.896
22120821	0.906	2	1.605			230420042	0.551	2	1.437
22120821	0.925	1	0			230420042	0.571	1	0
22120821	0.943	2	1.727			230420042	0.592	2	1.361
22120821	0.962	2	1.343			230420042	0.612	3	0
22120821	0.981	1	0			230420042	0.633	2	1.126
22120822	0.018	1	0			230420042	0.653	2	1.815
22120822	0.035	2	1.775			230420042	0.673	1	0
22120822	0.053	2	3.515			230420042	0.694	2	2.941
22120822	0.07	2	1.078			230420042	0.714	2	5.172
22120822	0.088	1	0			230420042	0.735	1	0
22120822	0.105	1	0			230420042	0.755	3	0
22120822	0.123	1	0			230420042	0.776	2	1.252
22120822	0.14	1	0			230420042	0.796	1	0
22120822	0.158	1	0			230420042	0.816	2	1.729
22120822	0.175	1	0			230420042	0.837	1	0
22120822	0.193	1	0			230420042	0.857	3	0
22120822	0.211	2	2.66			230420042	0.878	3	0
22120822	0.228	1	0			230420042	0.898	1	0
22120822	0.246	2	1.388			230420042	0.918	1	0
22120822	0.263	1	0			230420042	0.939	1	0
22120822	0.281	1	0			230420042	0.959	1	0
22120822	0.298	1	0			230420042	0.98	1	0
22120822	0.316	1	0			230420046	0.019	1	0
22120822	0.333	1	0			230420046	0.038	1	0
22120822	0.351	1	0			230420046	0.057	1	0
22120822	0.368	1	0			230420046	0.075	1	0
22120822	0.386	1	0			230420046	0.094	1	0
22120822	0.404	1	0			230420046	0.113	1	0
22120822	0.421	1	0			230420046	0.132	1	0
22120822	0.439	2	1.182			230420046	0.151	1	0
22120822	0.456	1	0			230420046	0.17	2	1.139
22120822	0.474	1	0			230420046	0.189	1	0
22120822	0.491	1	0			230420046	0.208	2	1.045
22120822	0.509	1	0			230420046	0.226	2	8.245
22120822	0.526	2	2.553			230420046	0.245	2	2.766
22120822	0.544	2	1.143			230420046	0.264	2	1.231
22120822	0.561	1	0			230420046	0.283	2	1.94
22120822	0.579	2	1.366			230420046	0.302	2	1.282
22120822	0.596	2	1.172			230420046	0.321	2	1.509
22120822	0.614	2	1.07			230420046	0.34	2	1.526
22120822	0.632	1	0			230420046	0.358	2	1.542
22120822	0.649	1	0			230420046	0.377	2	1.136
22120822	0.667	2	1.485			230420046	0.396	2	1.07
22120822	0.684	1	0			230420046	0.415	2	2.213
22120822	0.702	2	1.231			230420046	0.434	2	1.601
22120822	0.719	2	1.119			230420046	0.453	1	0
22120822	0.737	2	2.095			230420046	0.472	1	0
22120822	0.754	1	0			230420046	0.491	1	0
22120822	0.772	2	1.448			230420046	0.509	2	1.02
22120822	0.789	2	1.379			230420046	0.528	2	2.39
22120822	0.807	2	1.139			230420046	0.547	2	1.035
22120822	0.825	2	1.792			230420046	0.566	2	1.046
22120822	0.842	2	1.049			230420046	0.585	2	1.873
22120822	0.86	2	1.004			230420046	0.604	2	1.493
22120822	0.877	2	1.021			230420046	0.623	1	0
22120822	0.895	2	1.176			230420046	0.642	2	1.552
22120822	0.912	2	1.475			230420046	0.66	2	4.201
22120822	0.93	2	3.828			230420046	0.679	1	0
22120822	0.947	1	0			230420046	0.698	2	1.492
22120822	0.965	1	0			230420046	0.717	2	1.93
22120822	0.982	1	0			230420046	0.736	2	1.339
22120823	0.021	1	0			230420046	0.755	2	1.077
22120823	0.042	1	0			230420046	0.774	2	1.421
22120823	0.062	1	0			230420046	0.792	3	0
22120823	0.083	1	0			230420046	0.811	2	1.054
22120823	0.104	1	0			230420046	0.83	2	1.046
22120823	0.125	1	0			230420046	0.849	2	1.791
22120823	0.146	2	4.152			230420046	0.868	1	0
22120823	0.167	1	0			230420046	0.887	2	5.684
22120823	0.188	2	3.558			230420046	0.906	1	0
22120823	0.208	2	1.591			230420046	0.925	1	0
22120823	0.229	2	2.023			230420046	0.943	1	0
22120823	0.25	1	0			230420046	0.962	1	0
22120823	0.271	1	0			230420046	0.981	1	0
22120823	0.292	1	0			230420047	0.02	1	0
22120823	0.312	1	0			230420047	0.041	1	0
22120823	0.333	1	0			230420047	0.061	1	0
22120823	0.354	1	0			230420047	0.082	1	0
22120823	0.375	1	0			230420047	0.102	1	0
22120823	0.396	1	0			230420047	0.122	1	0
22120823	0.417	1	0			230420047	0.143	1	0
22120823	0.438	1	0			230420047	0.163	1	0
22120823	0.458	1	0			230420047	0.184	1	0
22120823	0.479	1	0			230420047	0.204	2	1.401
22120823	0.5	1	0			230420047	0.224	1	0
22120823	0.521	1	0			230420047	0.245	1	0
22120823	0.542	1	0			230420047	0.265	1	0
22120823	0.562	1	0			230420047	0.286	1	0
22120823	0.583	1	0			230420047	0.327	2	4.738
22120823	0.604	1	0			230420047	0.347	1	0
22120823	0.625	1	0			230420047	0.367	1	0
22120823	0.646	2	1.349			230420047	0.388	2	1.478
22120823	0.667	2	1.271			230420047	0.408	2	1.063
22120823	0.688	2	2.395			230420047	0.429	1	0
22120823	0.708	2	1.243			230420047	0.449	2	1.596
22120823	0.729	2	1.138			230420047	0.469	2	3.093
22120823	0.75	2	1.339			230420047	0.49	2	1.356
22120823	0.771	2	1.035			230420047	0.51	2	2.198
22120823	0.792	2	1.109			230420047	0.531	2	1.449
22120823	0.812	2	1.297			230420047	0.551	2	1.614
22120823	0.833	2	1.734			230420047	0.571	2	1.124
22120823	0.854	2	1.301			230420047	0.592	1	0
22120823	0.875	2	1.407			230420047	0.612	1	0
22120823	0.896	2	1.13			230420047	0.633	2	2.048
22120823	0.917	2	1.198			230420047	0.653	2	1.637
22120823	0.938	2	1.19			230420047	0.673	2	2.759
22120823	0.958	1	0			230420047	0.694	2	1.907
22120823	0.979	1	0			230420047	0.714	2	2.902
22120825	0.021	1	0			230420047	0.735	1	0
22120825	0.042	1	0			230420047	0.755	2	7.556
22120825	0.062	1	0			230420047	0.776	2	1.494
22120825	0.083	2	2.066			230420047	0.796	2	1.299
22120825	0.104	2	1.67			230420047	0.816	1	0
22120825	0.125	2	2.064			230420047	0.837	2	1.565
22120825	0.146	1	0			230420047	0.857	2	1.027
22120825	0.167	2	1.011			230420047	0.878	2	1.722
22120825	0.188	2	2.236			230420047	0.898	2	1.347
22120825	0.208	1	0			230420047	0.918	1	0
22120825	0.229	1	0			230420047	0.939	1	0
22120825	0.25	2	1.661			230420047	0.959	1	0
22120825	0.271	2	1.289			230420047	0.98	1	0
22120825	0.292	2	1.336			230420048	0.023	1	0
22120825	0.312	1	0			230420048	0.047	1	0
22120825	0.333	1	0			230420048	0.07	1	0
22120825	0.354	1	0			230420048	0.093	1	0
22120825	0.375	1	0			230420048	0.116	1	0
22120825	0.396	1	0			230420048	0.14	1	0
22120825	0.417	1	0			230420048	0.163	1	0
22120825	0.438	1	0			230420048	0.186	2	3.778
22120825	0.458	1	0			230420048	0.209	2	2.745
22120825	0.479	1	0			230420048	0.233	2	2.09
22120825	0.5	1	0			230420048	0.256	1	0
22120825	0.521	1	0			230420048	0.279	1	0
22120825	0.542	1	0			230420048	0.302	2	9.504
22120825	0.562	1	0			230420048	0.326	2	2.798
22120825	0.583	1	0			230420048	0.349	1	0
22120825	0.604	1	0			230420048	0.372	1	0
22120825	0.625	1	0			230420048	0.395	2	1.055
22120825	0.646	2	1.346			230420048	0.419	2	3.267
22120825	0.667	2	1.224			230420048	0.442	3	0
22120825	0.688	1	0			230420048	0.465	3	0
22120825	0.708	1	0			230420048	0.488	2	2.954
22120825	0.729	2	1.217			230420048	0.512	2	1.273
22120825	0.75	2	1.452			230420048	0.535	1	0
22120825	0.771	1	0			230420048	0.558	2	2.264
22120825	0.792	2	1.11			230420048	0.581	1	0
22120825	0.812	2	1.015			230420048	0.605	3	0
22120825	0.833	2	1.328			230420048	0.628	2	3.646
22120825	0.854	2	1.247			230420048	0.651	1	0
22120825	0.875	2	1.129			230420048	0.674	2	1.589
22120825	0.896	2	1.165			230420048	0.698	2	1.688
22120825	0.917	2	1.055			230420048	0.721	1	0
22120825	0.938	1	0			230420048	0.744	2	1.965
22120825	0.958	1	0			230420048	0.767	2	1.598
22120825	0.979	1	0			230420048	0.791	2	1.607
22120826	0.02	1	0			230420048	0.814	1	0
22120826	0.041	1	0			230420048	0.837	2	1.626
22120826	0.061	1	0			230420048	0.86	1	0
22120826	0.082	2	4.367			230420048	0.884	1	0
22120826	0.102	1	0			230420048	0.907	2	2.192
22120826	0.122	2	5.224			230420048	0.93	1	0
22120826	0.143	2	3.201			230420048	0.953	1	0
22120826	0.163	2	3.162			230420048	0.977	1	0
22120826	0.184	1	0			230420050	0.018	1	0
22120826	0.204	2	1.123			230420050	0.036	1	0
22120826	0.224	3	0			230420050	0.055	1	0
22120826	0.245	2	2.517			230420050	0.073	1	0
22120826	0.265	3	0			230420050	0.091	1	0
22120826	0.286	2	4.079			230420050	0.109	1	0
22120826	0.306	2	8.558			230420050	0.127	1	0
22120826	0.327	1	0			230420050	0.145	1	0
22120826	0.347	1	0			230420050	0.164	1	0
22120826	0.367	1	0			230420050	0.182	1	0
22120826	0.388	1	0			230420050	0.2	1	0
22120826	0.408	1	0			230420050	0.218	1	0
22120826	0.429	1	0			230420050	0.236	2	1.298
22120826	0.449	1	0			230420050	0.255	1	0
22120826	0.469	1	0			230420050	0.273	1	0
22120826	0.49	1	0			230420050	0.291	1	0
22120826	0.51	1	0			230420050	0.309	1	0
22120826	0.531	1	0			230420050	0.327	1	0
22120826	0.551	1	0			230420050	0.345	2	1.429
22120826	0.571	1	0			230420050	0.364	2	1.279
22120826	0.592	1	0			230420050	0.382	1	0
22120826	0.612	1	0			230420050	0.4	1	0
22120826	0.633	1	0			230420050	0.418	1	0
22120826	0.653	1	0			230420050	0.436	1	0
22120826	0.673	1	0			230420050	0.455	2	1.694
22120826	0.694	1	0			230420050	0.473	2	1.975
22120826	0.714	1	0			230420050	0.491	2	2.116
22120826	0.735	1	0			230420050	0.509	2	1.875
22120826	0.755	1	0			230420050	0.527	2	5.262
22120826	0.776	1	0			230420050	0.545	3	0
22120826	0.796	1	0			230420050	0.564	2	1.168
22120826	0.816	1	0			230420050	0.582	2	2.424
22120826	0.837	1	0			230420050	0.6	3	0
22120826	0.857	1	0			230420050	0.618	2	4.284
22120826	0.878	1	0			230420050	0.636	3	0
22120826	0.898	2	1.259			230420050	0.655	2	1.369
22120826	0.918	1	0			230420050	0.673	2	1.175
22120826	0.939	1	0			230420050	0.691	2	1.627
22120826	0.959	1	0			230420050	0.709	3	0
22120826	0.98	1	0			230420050	0.727	3	0
22120827	0.021	1	0			230420050	0.745	2	1.236
22120827	0.043	1	0			230420050	0.764	2	4.169
22120827	0.064	2	5.1			230420050	0.782	2	1.572
22120827	0.085	1	0			230420050	0.8	2	1.244
22120827	0.106	2	1.321			230420050	0.818	2	2.097
22120827	0.128	1	0			230420050	0.836	2	1.384
22120827	0.149	2	1.018			230420050	0.855	2	3.065
22120827	0.17	1	0			230420050	0.873	1	0
22120827	0.191	2	2.691			230420050	0.891	2	1.198
22120827	0.213	2	3.671			230420050	0.909	2	1.183
22120827	0.234	1	0			230420050	0.927	1	0
22120827	0.255	1	0			230420050	0.945	1	0
22120827	0.277	2	1.086			230420050	0.964	1	0
22120827	0.298	2	1.381			230420050	0.982	1	0
22120827	0.319	2	4.512			230420052	0.02	2	3.435
22120827	0.34	1	0			230420052	0.039	1	0
22120827	0.362	1	0			230420052	0.059	1	0
22120827	0.383	1	0			230420052	0.078	1	0
22120827	0.404	1	0			230420052	0.098	1	0
22120827	0.426	1	0			230420052	0.118	1	0
22120827	0.447	1	0			230420052	0.137	2	3.746
22120827	0.468	1	0			230420052	0.157	1	0
22120827	0.489	1	0			230420052	0.176	2	2.274
22120827	0.511	1	0			230420052	0.196	2	3.206
22120827	0.532	1	0			230420052	0.216	1	0
22120827	0.553	1	0			230420052	0.235	2	1.291
22120827	0.574	2	4.19			230420052	0.255	1	0
22120827	0.596	1	0			230420052	0.275	2	4.042
22120827	0.617	1	0			230420052	0.294	2	4.542
22120827	0.638	1	0			230420052	0.314	3	0
22120827	0.66	1	0			230420052	0.333	3	0
22120827	0.681	1	0			230420052	0.353	3	0
22120827	0.702	1	0			230420052	0.373	3	0
22120827	0.723	1	0			230420052	0.392	4	0
22120827	0.745	1	0			230420052	0.412	2	5.15
22120827	0.766	1	0			230420052	0.431	2	1.052
22120827	0.787	1	0			230420052	0.451	2	1.184
22120827	0.809	1	0			230420052	0.471	2	5.588
22120827	0.83	1	0			230420052	0.49	2	1.559
22120827	0.851	1	0			230420052	0.51	2	1.381
22120827	0.872	1	0			230420052	0.529	2	8.224
22120827	0.894	1	0			230420052	0.549	2	1.993
22120827	0.915	1	0			230420052	0.569	1	0
22120827	0.936	1	0			230420052	0.588	2	11.466
22120827	0.957	1	0			230420052	0.608	1	0
22120827	0.979	1	0			230420052	0.627	1	0
22120828	0.022	1	0			230420052	0.647	1	0
22120828	0.044	2	2.577			230420052	0.667	1	0
22120828	0.067	1	0			230420052	0.686	1	0
22120828	0.089	2	4.557			230420052	0.706	1	0
22120828	0.111	1	0			230420052	0.725	1	0
22120828	0.133	2	2.729			230420052	0.745	2	6.027
22120828	0.156	2	1.736			230420052	0.765	1	0
22120828	0.178	1	0			230420052	0.784	2	1.568
22120828	0.2	1	0			230420052	0.804	1	0
22120828	0.222	2	1.59			230420052	0.824	1	0
22120828	0.244	1	0			230420052	0.843	1	0
22120828	0.267	2	1.86			230420052	0.863	2	1.056
22120828	0.289	1	0			230420052	0.882	1	0
22120828	0.311	1	0			230420052	0.902	1	0
22120828	0.333	2	2.529			230420052	0.922	1	0
22120828	0.356	1	0			230420052	0.941	2	15.365
22120828	0.378	1	0			230420052	0.961	1	0
22120828	0.4	2	1.657			230420052	0.98	1	0
22120828	0.422	1	0			230420053	0.018	1	0
22120828	0.444	1	0			230420053	0.036	1	0
22120828	0.467	2	1.045			230420053	0.054	1	0
22120828	0.489	1	0			230420053	0.071	1	0
22120828	0.511	1	0			230420053	0.089	1	0
22120828	0.533	2	1.795			230420053	0.107	1	0
22120828	0.556	2	1.951			230420053	0.125	1	0
22120828	0.578	1	0			230420053	0.143	1	0
22120828	0.6	2	1.369			230420053	0.161	1	0
22120828	0.622	2	1.156			230420053	0.179	1	0
22120828	0.644	2	1.425			230420053	0.196	1	0
22120828	0.667	2	1.422			230420053	0.214	2	1.146
22120828	0.689	2	1.004			230420053	0.232	1	0
22120828	0.711	2	1.506			230420053	0.25	1	0
22120828	0.733	2	1.304			230420053	0.268	2	2.647
22120828	0.756	2	1.306			230420053	0.286	1	0
22120828	0.778	2	1.139			230420053	0.304	2	1.153
22120828	0.8	2	1.082			230420053	0.321	2	2.022
22120828	0.822	2	1.084			230420053	0.339	2	1.495
22120828	0.844	2	1.02			230420053	0.357	2	2.198
22120828	0.867	2	1.045			230420053	0.375	2	1.401
22120828	0.889	1	0			230420053	0.393	2	1.417
22120828	0.911	2	1.149			230420053	0.411	2	2.176
22120828	0.933	1	0			230420053	0.429	2	1.27
22120828	0.956	1	0			230420053	0.446	2	1.665
22120828	0.978	2	3.061			230420053	0.464	2	1.839
22120829	0.022	1	0			230420053	0.5	1	0
22120829	0.044	1	0			230420053	0.518	1	0
22120829	0.067	1	0			230420053	0.536	1	0
22120829	0.089	1	0			230420053	0.554	2	2.619
22120829	0.111	1	0			230420053	0.571	1	0
22120829	0.133	1	0			230420053	0.589	2	1.664
22120829	0.156	2	3.709			230420053	0.607	1	0
22120829	0.178	2	2.333			230420053	0.625	1	0
22120829	0.2	1	0			230420053	0.643	1	0
22120829	0.222	2	1.127			230420053	0.661	1	0
22120829	0.244	2	1.621			230420053	0.679	1	0
22120829	0.267	2	1.631			230420053	0.696	2	1.528
22120829	0.289	2	1.495			230420053	0.714	1	0
22120829	0.311	1	0			230420053	0.732	2	1.047
22120829	0.333	2	2.142			230420053	0.75	2	3.107
22120829	0.356	2	1.89			230420053	0.768	2	2.858
22120829	0.378	2	6.989			230420053	0.786	2	1.151
22120829	0.4	1	0			230420053	0.804	2	3.912
22120829	0.422	1	0			230420053	0.821	2	4.538
22120829	0.444	2	1.133			230420053	0.839	2	1.821
22120829	0.467	2	1.728			230420053	0.857	3	0
22120829	0.489	2	2.322			230420053	0.875	2	2.435
22120829	0.511	2	1.738			230420053	0.893	2	2.903
22120829	0.533	2	1.945			230420053	0.911	2	1.337
22120829	0.556	2	2.178			230420053	0.929	1	0
22120829	0.578	2	2.403			230420053	0.946	1	0
22120829	0.6	2	1.825			230420053	0.964	1	0
22120829	0.622	2	1.887			230420053	0.982	1	0
22120829	0.644	2	1.403			230420055	0.019	1	0
22120829	0.667	2	2.285			230420055	0.038	1	0
22120829	0.689	2	1.225			230420055	0.058	1	0
22120829	0.711	2	1.281			230420055	0.077	1	0
22120829	0.733	2	2.144			230420055	0.096	1	0
22120829	0.756	2	4.382			230420055	0.115	1	0
22120829	0.778	2	2.779			230420055	0.135	1	0
22120829	0.8	2	1.783			230420055	0.154	1	0
22120829	0.822	1	0			230420055	0.173	1	0
22120829	0.844	1	0			230420055	0.192	2	1.166
22120829	0.867	2	1.678			230420055	0.212	1	0
22120829	0.889	1	0			230420055	0.231	1	0
22120829	0.911	2	2.038			230420055	0.25	1	0
22120829	0.933	1	0			230420055	0.269	1	0
22120829	0.956	1	0			230420055	0.288	2	1.164
22120829	0.978	1	0			230420055	0.308	1	0
22120830	0.02	1	0			230420055	0.327	2	1.262
22120830	0.041	1	0			230420055	0.346	2	2.53
22120830	0.061	2	1.337			230420055	0.365	1	0
22120830	0.082	2	1.054			230420055	0.385	1	0
22120830	0.102	1	0			230420055	0.404	1	0
22120830	0.122	1	0			230420055	0.423	2	3.496
22120830	0.143	1	0			230420055	0.442	1	0
22120830	0.163	2	1.44			230420055	0.462	1	0
22120830	0.184	1	0			230420055	0.481	2	1.078
22120830	0.204	1	0			230420055	0.5	1	0
22120830	0.224	1	0			230420055	0.519	1	0
22120830	0.245	2	2.076			230420055	0.538	1	0
22120830	0.265	1	0			230420055	0.558	2	1.757
22120830	0.286	1	0			230420055	0.577	2	3.366
22120830	0.306	2	2.239			230420055	0.596	2	3.565
22120830	0.327	2	1.709			230420055	0.615	2	3.206
22120830	0.347	2	1.854			230420055	0.635	2	2.151
22120830	0.367	2	2.344			230420055	0.654	3	0
22120830	0.388	1	0			230420055	0.673	2	1.845
22120830	0.408	1	0			230420055	0.692	2	1.267
22120830	0.429	1	0			230420055	0.712	2	1.177
22120830	0.449	2	1.636			230420055	0.731	2	3.314
22120830	0.469	1	0			230420055	0.75	1	0
22120830	0.49	2	1.379			230420055	0.769	2	6.318
22120830	0.51	1	0			230420055	0.788	2	2.251
22120830	0.531	1	0			230420055	0.808	2	2.092
22120830	0.551	1	0			230420055	0.827	2	2.304
22120830	0.571	2	1.96			230420055	0.846	2	2.184
22120830	0.592	1	0			230420055	0.865	2	1.743
22120830	0.612	1	0			230420055	0.885	2	1.552
22120830	0.633	1	0			230420055	0.904	2	1.671
22120830	0.653	1	0			230420055	0.923	3	0
22120830	0.673	1	0			230420055	0.942	2	1.031
22120830	0.694	1	0			230420055	0.962	2	1.518
22120830	0.714	1	0			230420055	0.981	2	1.202
22120830	0.735	1	0			230420057	0.017	1	0
22120830	0.755	1	0			230420057	0.034	1	0
22120830	0.776	1	0			230420057	0.052	1	0
22120830	0.796	1	0			230420057	0.069	1	0
22120830	0.816	1	0			230420057	0.086	1	0
22120830	0.837	1	0			230420057	0.103	1	0
22120830	0.857	1	0			230420057	0.121	1	0
22120830	0.878	2	1.127			230420057	0.138	1	0
22120830	0.898	2	3.244			230420057	0.155	1	0
22120830	0.918	1	0			230420057	0.172	1	0
22120830	0.939	1	0			230420057	0.19	1	0
22120830	0.959	1	0			230420057	0.207	1	0
22120830	0.98	3	0			230420057	0.224	2	1.901
22120831	0.021	1	0			230420057	0.241	2	2.74
22120831	0.042	1	0			230420057	0.259	1	0
22120831	0.062	2	1.164			230420057	0.276	1	0
22120831	0.083	2	2.595			230420057	0.293	1	0
22120831	0.104	1	0			230420057	0.31	2	2.188
22120831	0.125	1	0			230420057	0.328	2	1.01
22120831	0.146	1	0			230420057	0.345	2	1.707
22120831	0.167	2	1.324			230420057	0.362	3	0
22120831	0.188	1	0			230420057	0.379	2	2.045
22120831	0.208	1	0			230420057	0.397	1	0
22120831	0.229	1	0			230420057	0.414	2	1.015
22120831	0.25	1	0			230420057	0.431	2	1.972
22120831	0.271	1	0			230420057	0.448	2	1.224
22120831	0.292	1	0			230420057	0.466	2	2.264
22120831	0.312	1	0			230420057	0.483	3	0
22120831	0.333	2	1.162			230420057	0.5	2	5.783
22120831	0.354	3	0			230420057	0.517	2	1.785
22120831	0.375	2	1.061			230420057	0.534	2	1.543
22120831	0.396	1	0			230420057	0.552	2	1.244
22120831	0.417	2	1.297			230420057	0.569	2	2.348
22120831	0.438	2	1.211			230420057	0.586	2	1.079
22120831	0.458	2	2.224			230420057	0.603	1	0
22120831	0.479	2	1.362			230420057	0.621	2	1.398
22120831	0.5	2	1.345			230420057	0.638	1	0
22120831	0.521	2	1.321			230420057	0.655	1	0
22120831	0.542	2	2.065			230420057	0.672	1	0
22120831	0.562	2	1.814			230420057	0.69	1	0
22120831	0.583	2	1.869			230420057	0.707	1	0
22120831	0.604	2	1.205			230420057	0.724	1	0
22120831	0.625	2	1.257			230420057	0.741	1	0
22120831	0.646	2	1.038			230420057	0.759	1	0
22120831	0.667	2	1.959			230420057	0.776	1	0
22120831	0.688	1	0			230420057	0.793	1	0
22120831	0.708	1	0			230420057	0.81	1	0
22120831	0.729	2	1.085			230420057	0.828	1	0
22120831	0.75	1	0			230420057	0.845	1	0
22120831	0.771	2	1.132			230420057	0.862	1	0
22120831	0.792	2	1.015			230420057	0.879	1	0
22120831	0.812	2	1.048			230420057	0.897	1	0
22120831	0.833	2	1.366			230420057	0.914	1	0
22120831	0.854	2	1.266			230420057	0.931	1	0
22120831	0.875	2	1.195			230420057	0.948	1	0
22120831	0.896	2	1.163			230420057	0.966	1	0
22120831	0.917	2	1.284			230420057	0.983	1	0
22120831	0.938	2	1.048			230420058	0.021	1	0
22120831	0.958	1	0			230420058	0.043	1	0
22120831	0.979	1	0			230420058	0.064	1	0
22120833	0.019	1	0			230420058	0.085	1	0
22120833	0.038	1	0			230420058	0.106	1	0
22120833	0.058	1	0			230420058	0.128	1	0
22120833	0.077	1	0			230420058	0.149	1	0
22120833	0.096	2	2.021			230420058	0.17	1	0
22120833	0.115	2	3.934			230420058	0.191	1	0
22120833	0.135	2	4.458			230420058	0.213	2	1.189
22120833	0.154	2	3.209			230420058	0.234	2	2.548
22120833	0.173	1	0			230420058	0.255	1	0
22120833	0.192	1	0			230420058	0.277	2	4.361
22120833	0.212	1	0			230420058	0.298	2	5.892
22120833	0.231	1	0			230420058	0.319	2	6.229
22120833	0.25	1	0			230420058	0.34	3	0
22120833	0.269	1	0			230420058	0.362	2	2.001
22120833	0.288	1	0			230420058	0.383	2	7.868
22120833	0.308	1	0			230420058	0.404	3	0
22120833	0.327	1	0			230420058	0.426	1	0
22120833	0.346	1	0			230420058	0.447	2	6.994
22120833	0.365	1	0			230420058	0.468	1	0
22120833	0.385	1	0			230420058	0.489	1	0
22120833	0.404	1	0			230420058	0.511	2	7.966
22120833	0.423	1	0			230420058	0.532	2	10.406
22120833	0.442	1	0			230420058	0.553	1	0
22120833	0.462	1	0			230420058	0.574	2	9.59
22120833	0.481	1	0			230420058	0.596	1	0
22120833	0.5	1	0			230420058	0.617	2	9.217
22120833	0.519	1	0			230420058	0.638	2	6.734
22120833	0.538	1	0			230420058	0.66	2	6.2
22120833	0.558	1	0			230420058	0.681	1	0
22120833	0.577	1	0			230420058	0.702	2	2.116
22120833	0.596	2	1.113			230420058	0.723	1	0
22120833	0.615	1	0			230420058	0.745	2	1.333
22120833	0.635	1	0			230420058	0.766	2	1.21
22120833	0.654	1	0			230420058	0.787	3	0
22120833	0.673	1	0			230420058	0.809	2	1.015
22120833	0.692	1	0			230420058	0.83	2	1.202
22120833	0.712	1	0			230420058	0.851	2	5.632
22120833	0.731	1	0			230420058	0.872	2	1.06
22120833	0.75	3	0			230420058	0.894	2	2.791
22120833	0.769	2	1.938			230420058	0.915	2	1.472
22120833	0.788	3	0			230420058	0.936	2	1.531
22120833	0.808	2	1.665			230420058	0.957	2	5.195
22120833	0.827	2	1.048			230420058	0.979	2	1.054
22120833	0.846	2	1.327			230420059	0.019	1	0
22120833	0.865	2	1.326			230420059	0.038	1	0
22120833	0.885	2	1.04			230420059	0.057	1	0
22120833	0.904	2	1.638			230420059	0.075	1	0
22120833	0.923	2	2.016			230420059	0.094	1	0
22120833	0.942	2	2.046			230420059	0.113	1	0
22120833	0.962	1	0			230420059	0.132	1	0
22120833	0.981	1	0			230420059	0.151	1	0
22120834	0.02	1	0			230420059	0.17	1	0
22120834	0.04	1	0			230420059	0.189	1	0
22120834	0.06	2	2.97			230420059	0.208	1	0
22120834	0.08	2	1.205			230420059	0.226	1	0
22120834	0.1	2	1.459			230420059	0.245	1	0
22120834	0.12	2	1.428			230420059	0.264	2	1.103
22120834	0.14	2	3.959			230420059	0.283	1	0
22120834	0.16	1	0			230420059	0.302	1	0
22120834	0.18	2	5.196			230420059	0.321	1	0
22120834	0.2	2	2.89			230420059	0.34	1	0
22120834	0.22	2	1.51			230420059	0.358	1	0
22120834	0.24	1	0			230420059	0.377	1	0
22120834	0.26	1	0			230420059	0.396	1	0
22120834	0.28	2	6.146			230420059	0.415	1	0
22120834	0.3	2	4.721			230420059	0.434	1	0
22120834	0.32	1	0			230420059	0.453	1	0
22120834	0.34	2	1.892			230420059	0.472	2	1.613
22120834	0.36	2	5.434			230420059	0.491	2	2.72
22120834	0.38	1	0			230420059	0.509	2	1.348
22120834	0.4	1	0			230420059	0.528	2	1.123
22120834	0.42	1	0			230420059	0.547	2	1.891
22120834	0.44	1	0			230420059	0.566	2	1.303
22120834	0.46	1	0			230420059	0.585	2	1.065
22120834	0.48	1	0			230420059	0.604	2	1.283
22120834	0.5	1	0			230420059	0.623	2	1.395
22120834	0.52	1	0			230420059	0.642	2	1.079
22120834	0.54	1	0			230420059	0.66	1	0
22120834	0.56	1	0			230420059	0.679	1	0
22120834	0.58	1	0			230420059	0.698	2	1.813
22120834	0.6	1	0			230420059	0.717	2	1.229
22120834	0.62	1	0			230420059	0.736	2	1.355
22120834	0.64	1	0			230420059	0.755	1	0
22120834	0.66	1	0			230420059	0.774	2	1.34
22120834	0.68	1	0			230420059	0.792	1	0
22120834	0.7	1	0			230420059	0.811	2	2.477
22120834	0.72	1	0			230420059	0.83	2	2.463
22120834	0.74	2	1.871			230420059	0.849	2	1.066
22120834	0.76	1	0			230420059	0.868	2	1.606
22120834	0.78	2	1.065			230420059	0.887	1	0
22120834	0.8	1	0			230420059	0.906	2	1.1
22120834	0.82	2	1.982			230420059	0.925	1	0
22120834	0.84	2	1.438			230420059	0.943	1	0
22120834	0.86	2	2.317			230420059	0.962	1	0
22120834	0.88	2	1.018			230420059	0.981	1	0
22120834	0.9	2	1.595			230420060	0.019	1	0
22120834	0.92	1	0			230420060	0.038	1	0
22120834	0.94	2	4.961			230420060	0.057	1	0
22120834	0.96	2	1.073			230420060	0.075	1	0
22120834	0.98	1	0			230420060	0.094	1	0
22120836	0.021	2	2.364			230420060	0.113	1	0
22120836	0.042	1	0			230420060	0.132	1	0
22120836	0.062	1	0			230420060	0.151	2	1.532
22120836	0.083	2	2.407			230420060	0.17	2	1.327
22120836	0.104	2	1.987			230420060	0.189	2	1.176
22120836	0.125	1	0			230420060	0.208	2	1.041
22120836	0.146	1	0			230420060	0.226	2	1.477
22120836	0.167	1	0			230420060	0.245	2	1.806
22120836	0.188	1	0			230420060	0.264	2	1.288
22120836	0.208	1	0			230420060	0.283	2	1.692
22120836	0.229	1	0			230420060	0.302	2	1.06
22120836	0.25	1	0			230420060	0.321	2	1.045
22120836	0.271	1	0			230420060	0.34	2	2.9
22120836	0.292	1	0			230420060	0.358	2	1.274
22120836	0.312	1	0			230420060	0.377	2	1.468
22120836	0.333	1	0			230420060	0.396	2	1.446
22120836	0.354	1	0			230420060	0.415	2	1.277
22120836	0.375	1	0			230420060	0.434	2	1.277
22120836	0.396	1	0			230420060	0.453	2	1.945
22120836	0.417	1	0			230420060	0.472	2	3.412
22120836	0.438	1	0			230420060	0.491	2	1.353
22120836	0.458	1	0			230420060	0.509	2	1.33
22120836	0.479	1	0			230420060	0.528	2	1.067
22120836	0.5	1	0			230420060	0.547	2	1.019
22120836	0.521	1	0			230420060	0.566	2	1.286
22120836	0.542	1	0			230420060	0.585	2	1.204
22120836	0.562	1	0			230420060	0.604	2	1.051
22120836	0.583	1	0			230420060	0.623	2	1.063
22120836	0.604	1	0			230420060	0.642	2	1.253
22120836	0.625	1	0			230420060	0.66	2	2.333
22120836	0.646	1	0			230420060	0.679	2	1.356
22120836	0.667	1	0			230420060	0.698	2	2.351
22120836	0.688	1	0			230420060	0.717	2	1.681
22120836	0.708	1	0			230420060	0.736	2	1.028
22120836	0.729	1	0			230420060	0.755	2	1.401
22120836	0.75	1	0			230420060	0.774	2	2.566
22120836	0.771	1	0			230420060	0.792	2	1.055
22120836	0.792	1	0			230420060	0.811	2	1.678
22120836	0.812	1	0			230420060	0.83	2	1.404
22120836	0.833	1	0			230420060	0.849	2	1.641
22120836	0.854	1	0			230420060	0.868	2	2.784
22120836	0.875	1	0			230420060	0.887	2	1.161
22120836	0.896	1	0			230420060	0.906	2	2.156
22120836	0.917	1	0			230420060	0.925	2	1.059
22120836	0.938	1	0			230420060	0.943	1	0
22120836	0.958	1	0			230420060	0.962	2	3.785
22120836	0.979	1	0			230420060	0.981	1	0
22120837	0.02	1	0			230420062	0.023	1	0
22120837	0.04	1	0			230420062	0.045	1	0
22120837	0.06	1	0			230420062	0.068	1	0
22120837	0.08	1	0			230420062	0.091	1	0
22120837	0.1	1	0			230420062	0.114	2	3.697
22120837	0.12	2	3.58			230420062	0.136	1	0
22120837	0.14	1	0			230420062	0.159	1	0
22120837	0.16	1	0			230420062	0.182	1	0
22120837	0.18	2	3.38			230420062	0.205	1	0
22120837	0.2	1	0			230420062	0.227	1	0
22120837	0.22	2	2.17			230420062	0.25	1	0
22120837	0.24	1	0			230420062	0.273	2	1.025
22120837	0.26	2	7.548			230420062	0.295	2	1.131
22120837	0.28	2	3.742			230420062	0.318	1	0
22120837	0.3	2	3.684			230420062	0.341	3	0
22120837	0.32	1	0			230420062	0.364	2	1.212
22120837	0.34	1	0			230420062	0.386	2	2.699
22120837	0.36	1	0			230420062	0.409	2	1.186
22120837	0.38	2	1.108			230420062	0.432	2	1.934
22120837	0.4	1	0			230420062	0.455	2	3.112
22120837	0.42	1	0			230420062	0.477	2	3.399
22120837	0.44	1	0			230420062	0.5	1	0
22120837	0.46	2	2.127			230420062	0.523	1	0
22120837	0.48	1	0			230420062	0.545	2	1.744
22120837	0.5	2	3.606			230420062	0.568	2	1.117
22120837	0.52	1	0			230420062	0.591	2	1.753
22120837	0.54	1	0			230420062	0.614	2	1.22
22120837	0.56	2	1.632			230420062	0.636	1	0
22120837	0.58	1	0			230420062	0.659	2	2.853
22120837	0.6	1	0			230420062	0.682	2	3.92
22120837	0.62	2	3.263			230420062	0.705	2	1.953
22120837	0.64	1	0			230420062	0.727	2	1.458
22120837	0.66	1	0			230420062	0.75	3	0
22120837	0.68	1	0			230420062	0.773	3	0
22120837	0.7	1	0			230420062	0.795	1	0
22120837	0.72	1	0			230420062	0.818	2	2.622
22120837	0.74	1	0			230420062	0.841	2	1.225
22120837	0.76	1	0			230420062	0.864	1	0
22120837	0.78	1	0			230420062	0.886	1	0
22120837	0.8	1	0			230420062	0.909	1	0
22120837	0.82	1	0			230420062	0.932	1	0
22120837	0.84	1	0			230420062	0.955	1	0
22120837	0.86	1	0			230420062	0.977	2	1.038
22120837	0.88	1	0			230420066	0.019	1	0
22120837	0.9	1	0			230420066	0.038	1	0
22120837	0.92	1	0			230420066	0.057	1	0
22120837	0.94	1	0			230420066	0.075	1	0
22120837	0.96	1	0			230420066	0.094	1	0
22120837	0.98	1	0			230420066	0.113	1	0
22120839	0.02	1	0			230420066	0.132	1	0
22120839	0.04	1	0			230420066	0.151	1	0
22120839	0.06	1	0			230420066	0.17	1	0
22120839	0.08	1	0			230420066	0.189	1	0
22120839	0.1	1	0			230420066	0.208	1	0
22120839	0.12	1	0			230420066	0.226	1	0
22120839	0.14	1	0			230420066	0.245	1	0
22120839	0.16	2	5.178			230420066	0.264	1	0
22120839	0.18	2	5.752			230420066	0.283	1	0
22120839	0.2	2	3.915			230420066	0.302	1	0
22120839	0.22	2	3.412			230420066	0.321	2	3.27
22120839	0.24	3	0			230420066	0.34	2	2.631
22120839	0.26	2	1.353			230420066	0.358	2	3.72
22120839	0.28	2	1.862			230420066	0.377	2	2.056
22120839	0.3	2	1.823			230420066	0.396	2	1.018
22120839	0.32	2	2.545			230420066	0.415	1	0
22120839	0.34	2	1.459			230420066	0.434	1	0
22120839	0.36	2	2.146			230420066	0.453	1	0
22120839	0.38	1	0			230420066	0.472	1	0
22120839	0.4	1	0			230420066	0.491	1	0
22120839	0.42	1	0			230420066	0.509	1	0
22120839	0.44	1	0			230420066	0.528	1	0
22120839	0.46	1	0			230420066	0.547	2	3.315
22120839	0.48	1	0			230420066	0.566	2	1.991
22120839	0.5	1	0			230420066	0.585	1	0
22120839	0.52	2	1.809			230420066	0.604	1	0
22120839	0.54	1	0			230420066	0.623	1	0
22120839	0.56	1	0			230420066	0.642	1	0
22120839	0.58	1	0			230420066	0.66	1	0
22120839	0.6	1	0			230420066	0.679	1	0
22120839	0.62	1	0			230420066	0.698	2	1.106
22120839	0.64	1	0			230420066	0.717	1	0
22120839	0.66	2	2.331			230420066	0.736	1	0
22120839	0.68	1	0			230420066	0.755	2	5.097
22120839	0.7	1	0			230420066	0.774	2	6.11
22120839	0.72	2	2.89			230420066	0.792	1	0
22120839	0.74	2	1.068			230420066	0.811	1	0
22120839	0.76	1	0			230420066	0.83	1	0
22120839	0.78	2	1.048			230420066	0.849	2	1.323
22120839	0.8	2	1.198			230420066	0.868	2	2.617
22120839	0.82	2	2.924			230420066	0.887	1	0
22120839	0.84	1	0			230420066	0.906	2	1.403
22120839	0.86	2	1.55			230420066	0.925	1	0
22120839	0.88	1	0			230420066	0.943	2	2.854
22120839	0.9	1	0			230420066	0.962	1	0
22120839	0.92	2	1.077			230420066	0.981	3	0
22120839	0.94	2	2.415			230420068	0.023	1	0
22120839	0.96	2	1.12			230420068	0.047	1	0
22120839	0.98	1	0			230420068	0.07	1	0
22120843	0.02	1	0			230420068	0.093	1	0
22120843	0.039	2	2.362			230420068	0.116	1	0
22120843	0.059	1	0			230420068	0.14	1	0
22120843	0.078	1	0			230420068	0.163	2	1.549
22120843	0.098	2	2.183			230420068	0.186	2	1.699
22120843	0.118	1	0			230420068	0.209	3	0
22120843	0.137	1	0			230420068	0.233	3	0
22120843	0.157	2	1.093			230420068	0.256	3	0
22120843	0.176	1	0			230420068	0.279	4	0
22120843	0.196	1	0			230420068	0.302	3	0
22120843	0.216	1	0			230420068	0.326	2	1.54
22120843	0.235	1	0			230420068	0.349	2	1.965
22120843	0.255	1	0			230420068	0.372	2	1.126
22120843	0.275	1	0			230420068	0.395	1	0
22120843	0.294	1	0			230420068	0.419	2	2.801
22120843	0.314	1	0			230420068	0.442	2	1.307
22120843	0.353	2	3.75			230420068	0.465	3	0
22120843	0.373	2	2.426			230420068	0.488	2	3.337
22120843	0.392	1	0			230420068	0.512	1	0
22120843	0.412	1	0			230420068	0.535	1	0
22120843	0.431	2	2.342			230420068	0.558	2	1.796
22120843	0.451	2	1.273			230420068	0.581	3	0
22120843	0.471	2	2.754			230420068	0.605	1	0
22120843	0.49	1	0			230420068	0.628	2	3.064
22120843	0.51	2	4.112			230420068	0.651	1	0
22120843	0.529	1	0			230420068	0.674	2	1.486
22120843	0.549	1	0			230420068	0.698	2	1.641
22120843	0.569	1	0			230420068	0.721	2	2.232
22120843	0.588	1	0			230420068	0.744	2	1.397
22120843	0.608	1	0			230420068	0.767	2	1.303
22120843	0.627	1	0			230420068	0.791	2	1.24
22120843	0.647	2	2.674			230420068	0.814	2	1.797
22120843	0.667	1	0			230420068	0.837	2	1.227
22120843	0.686	1	0			230420068	0.86	2	1.468
22120843	0.706	1	0			230420068	0.884	1	0
22120843	0.725	1	0			230420068	0.907	2	1.179
22120843	0.745	1	0			230420068	0.93	1	0
22120843	0.765	1	0			230420068	0.953	1	0
22120843	0.784	1	0			230420068	0.977	1	0
22120843	0.804	1	0			230420070	0.02	2	1.92
22120843	0.824	1	0			230420070	0.04	1	0
22120843	0.843	1	0			230420070	0.06	1	0
22120843	0.863	1	0			230420070	0.08	1	0
22120843	0.882	1	0			230420070	0.1	1	0
22120843	0.902	1	0			230420070	0.12	1	0
22120843	0.922	1	0			230420070	0.14	1	0
22120843	0.941	1	0			230420070	0.16	1	0
22120843	0.961	1	0			230420070	0.18	1	0
22120843	0.98	1	0			230420070	0.2	1	0
22121901	0.014	2	4.937			230420070	0.22	1	0
22121901	0.028	1	0			230420070	0.24	1	0
22121901	0.042	1	0			230420070	0.26	1	0
22121901	0.056	1	0			230420070	0.28	2	1.667
22121901	0.07	1	0			230420070	0.3	2	1.391
22121901	0.085	1	0			230420070	0.32	1	0
22121901	0.099	1	0			230420070	0.34	1	0
22121901	0.113	1	0			230420070	0.36	1	0
22121901	0.127	2	5.932			230420070	0.38	1	0
22121901	0.141	1	0			230420070	0.4	1	0
22121901	0.155	2	4.7			230420070	0.42	2	1.15
22121901	0.169	1	0			230420070	0.44	2	1.1
22121901	0.183	1	0			230420070	0.46	2	1.439
22121901	0.197	1	0			230420070	0.48	2	1.304
22121901	0.211	1	0			230420070	0.5	2	1.677
22121901	0.225	1	0			230420070	0.52	1	0
22121901	0.239	1	0			230420070	0.54	1	0
22121901	0.254	1	0			230420070	0.56	1	0
22121901	0.268	1	0			230420070	0.58	1	0
22121901	0.282	2	2.542			230420070	0.6	1	0
22121901	0.296	2	4.693			230420070	0.62	1	0
22121901	0.31	2	4.993			230420070	0.64	2	1.802
22121901	0.324	1	0			230420070	0.66	1	0
22121901	0.338	1	0			230420070	0.68	1	0
22121901	0.352	1	0			230420070	0.7	1	0
22121901	0.366	2	4.935			230420070	0.72	1	0
22121901	0.38	2	3.279			230420070	0.74	1	0
22121901	0.394	1	0			230420070	0.76	2	4.208
22121901	0.408	1	0			230420070	0.78	2	1.011
22121901	0.423	1	0			230420070	0.8	2	1.191
22121901	0.437	1	0			230420070	0.82	3	0
22121901	0.451	1	0			230420070	0.84	2	2.312
22121901	0.465	2	7.656			230420070	0.86	1	0
22121901	0.479	1	0			230420070	0.88	1	0
22121901	0.493	1	0			230420070	0.9	1	0
22121901	0.507	2	7.634			230420070	0.92	1	0
22121901	0.521	2	6.509			230420070	0.94	1	0
22121901	0.535	1	0			230420070	0.96	1	0
22121901	0.549	1	0			230420070	0.98	1	0
22121901	0.563	1	0			230420071	0.021	1	0
22121901	0.577	1	0			230420071	0.042	1	0
22121901	0.592	2	3.733			230420071	0.062	1	0
22121901	0.606	1	0			230420071	0.083	1	0
22121901	0.62	1	0			230420071	0.104	1	0
22121901	0.634	1	0			230420071	0.125	1	0
22121901	0.648	2	3.203			230420071	0.146	1	0
22121901	0.662	1	0			230420071	0.167	1	0
22121901	0.676	1	0			230420071	0.188	2	1.459
22121901	0.69	1	0			230420071	0.208	1	0
22121901	0.704	1	0			230420071	0.229	1	0
22121901	0.718	1	0			230420071	0.25	1	0
22121901	0.732	1	0			230420071	0.271	1	0
22121901	0.746	1	0			230420071	0.292	2	1.314
22121901	0.761	1	0			230420071	0.312	3	0
22121901	0.775	1	0			230420071	0.333	1	0
22121901	0.789	1	0			230420071	0.354	3	0
22121901	0.803	1	0			230420071	0.375	2	1.123
22121901	0.817	1	0			230420071	0.396	2	1.187
22121901	0.831	1	0			230420071	0.417	2	1.281
22121901	0.845	1	0			230420071	0.438	2	3.035
22121901	0.859	1	0			230420071	0.458	2	1.116
22121901	0.873	1	0			230420071	0.479	2	3.04
22121901	0.887	1	0			230420071	0.5	3	0
22121901	0.901	1	0			230420071	0.521	2	1.621
22121901	0.915	1	0			230420071	0.542	2	1.105
22121901	0.93	1	0			230420071	0.562	2	1.376
22121901	0.944	1	0			230420071	0.583	1	0
22121901	0.958	1	0			230420071	0.604	2	1.687
22121901	0.972	1	0			230420071	0.625	2	1.747
22121901	0.986	1	0			230420071	0.646	2	1.081
22121902	0.013	1	0			230420071	0.667	2	1.5
22121902	0.026	1	0			230420071	0.688	2	1.537
22121902	0.039	1	0			230420071	0.708	1	0
22121902	0.053	1	0			230420071	0.729	1	0
22121902	0.066	2	2.734			230420071	0.75	1	0
22121902	0.079	1	0			230420071	0.771	1	0
22121902	0.092	1	0			230420071	0.792	2	4.411
22121902	0.105	1	0			230420071	0.812	1	0
22121902	0.118	1	0			230420071	0.833	1	0
22121902	0.132	1	0			230420071	0.854	2	1.211
22121902	0.145	1	0			230420071	0.875	2	1.442
22121902	0.158	1	0			230420071	0.896	2	1.157
22121902	0.171	1	0			230420071	0.917	2	1.094
22121902	0.184	1	0			230420071	0.938	2	5.321
22121902	0.197	1	0			230420071	0.958	1	0
22121902	0.211	1	0			230420071	0.979	1	0
22121902	0.224	1	0			230420072	0.019	1	0
22121902	0.237	1	0			230420072	0.038	1	0
22121902	0.25	1	0			230420072	0.058	1	0
22121902	0.263	1	0			230420072	0.077	1	0
22121902	0.276	1	0			230420072	0.096	1	0
22121902	0.289	1	0			230420072	0.115	1	0
22121902	0.303	1	0			230420072	0.135	1	0
22121902	0.316	1	0			230420072	0.154	1	0
22121902	0.329	1	0			230420072	0.173	1	0
22121902	0.342	1	0			230420072	0.192	1	0
22121902	0.355	2	1.204			230420072	0.212	1	0
22121902	0.368	2	1.446			230420072	0.231	1	0
22121902	0.382	2	2.288			230420072	0.25	1	0
22121902	0.395	2	1.31			230420072	0.269	1	0
22121902	0.408	2	1.1			230420072	0.288	1	0
22121902	0.421	2	1.531			230420072	0.308	3	0
22121902	0.434	2	1.009			230420072	0.327	2	3.029
22121902	0.447	2	1.536			230420072	0.346	2	1.323
22121902	0.461	2	2.693			230420072	0.365	2	1.277
22121902	0.474	2	1.362			230420072	0.385	1	0
22121902	0.487	2	1.046			230420072	0.404	1	0
22121902	0.5	2	1.163			230420072	0.423	2	1.121
22121902	0.513	1	0			230420072	0.442	1	0
22121902	0.526	2	1.201			230420072	0.462	1	0
22121902	0.539	2	1.44			230420072	0.5	2	1.109
22121902	0.553	2	1.085			230420072	0.519	1	0
22121902	0.566	2	1.597			230420072	0.538	1	0
22121902	0.579	2	3.101			230420072	0.558	1	0
22121902	0.592	2	1.132			230420072	0.577	1	0
22121902	0.605	2	1.272			230420072	0.596	2	2.003
22121902	0.618	2	1.223			230420072	0.615	2	2.695
22121902	0.632	2	1.33			230420072	0.635	2	1.275
22121902	0.645	2	1.784			230420072	0.654	1	0
22121902	0.658	2	1.301			230420072	0.673	2	1.161
22121902	0.671	2	1.007			230420072	0.692	2	2.78
22121902	0.684	2	1.035			230420072	0.712	2	1.121
22121902	0.697	2	1.333			230420072	0.731	1	0
22121902	0.711	2	1.218			230420072	0.75	2	1.834
22121902	0.724	2	1.415			230420072	0.769	2	1.355
22121902	0.737	2	1.269			230420072	0.788	1	0
22121902	0.75	2	1.333			230420072	0.808	2	1.394
22121902	0.763	2	1.306			230420072	0.827	2	2.541
22121902	0.776	2	1.707			230420072	0.846	2	1.641
22121902	0.789	2	1.353			230420072	0.865	2	1.04
22121902	0.803	2	1.211			230420072	0.885	2	1.004
22121902	0.816	2	2.164			230420072	0.904	2	3.468
22121902	0.829	2	1.015			230420072	0.923	3	0
22121902	0.842	2	1.019			230420072	0.942	2	1.07
22121902	0.855	2	1.358			230420072	0.962	1	0
22121902	0.868	2	4.629			230420072	0.981	1	0
22121902	0.882	2	1.223			230420073	0.018	1	0
22121902	0.895	2	1.639			230420073	0.036	1	0
22121902	0.908	1	0			230420073	0.055	1	0
22121902	0.921	2	3.615			230420073	0.073	1	0
22121902	0.934	2	1.316			230420073	0.091	1	0
22121902	0.947	1	0			230420073	0.109	1	0
22121902	0.961	1	0			230420073	0.127	2	3.252
22121902	0.974	1	0			230420073	0.145	1	0
22121902	0.987	1	0			230420073	0.164	2	2.977
22121903	0.013	2	3.462			230420073	0.182	1	0
22121903	0.025	1	0			230420073	0.2	1	0
22121903	0.038	1	0			230420073	0.218	2	1.53
22121903	0.051	1	0			230420073	0.236	1	0
22121903	0.063	1	0			230420073	0.255	1	0
22121903	0.076	1	0			230420073	0.273	2	2.407
22121903	0.089	2	1.944			230420073	0.291	2	2.213
22121903	0.101	1	0			230420073	0.309	2	2.545
22121903	0.114	2	3.202			230420073	0.327	2	2.32
22121903	0.127	1	0			230420073	0.345	2	1.332
22121903	0.139	1	0			230420073	0.364	2	2.148
22121903	0.152	1	0			230420073	0.382	1	0
22121903	0.165	1	0			230420073	0.4	2	1.251
22121903	0.177	1	0			230420073	0.418	1	0
22121903	0.19	1	0			230420073	0.436	1	0
22121903	0.203	1	0			230420073	0.455	1	0
22121903	0.215	1	0			230420073	0.473	2	3.103
22121903	0.228	2	3.262			230420073	0.491	2	2.497
22121903	0.241	1	0			230420073	0.509	1	0
22121903	0.253	1	0			230420073	0.527	1	0
22121903	0.266	1	0			230420073	0.545	1	0
22121903	0.278	1	0			230420073	0.564	1	0
22121903	0.291	1	0			230420073	0.582	1	0
22121903	0.304	1	0			230420073	0.6	1	0
22121903	0.316	1	0			230420073	0.618	2	1.007
22121903	0.329	1	0			230420073	0.636	2	1.234
22121903	0.342	1	0			230420073	0.655	1	0
22121903	0.354	1	0			230420073	0.673	1	0
22121903	0.367	1	0			230420073	0.691	2	1.191
22121903	0.38	1	0			230420073	0.709	2	1.506
22121903	0.392	1	0			230420073	0.727	3	0
22121903	0.405	1	0			230420073	0.745	2	1.068
22121903	0.418	1	0			230420073	0.764	2	1.746
22121903	0.43	1	0			230420073	0.782	2	1.128
22121903	0.443	1	0			230420073	0.8	2	1.25
22121903	0.456	1	0			230420073	0.818	2	1.047
22121903	0.468	1	0			230420073	0.836	2	1.052
22121903	0.481	1	0			230420073	0.855	1	0
22121903	0.494	1	0			230420073	0.873	2	2.407
22121903	0.506	1	0			230420073	0.891	2	2.239
22121903	0.519	1	0			230420073	0.909	1	0
22121903	0.532	1	0			230420073	0.927	1	0
22121903	0.544	1	0			230420073	0.945	1	0
22121903	0.557	1	0			230420073	0.964	1	0
22121903	0.57	1	0			230420073	0.982	2	2.321
22121903	0.582	1	0			230420074	0.022	2	1.2
22121903	0.595	1	0			230420074	0.043	1	0
22121903	0.608	2	1.109			230420074	0.065	1	0
22121903	0.62	1	0			230420074	0.087	1	0
22121903	0.633	1	0			230420074	0.109	1	0
22121903	0.646	1	0			230420074	0.13	1	0
22121903	0.658	1	0			230420074	0.152	1	0
22121903	0.671	1	0			230420074	0.174	2	1.77
22121903	0.684	1	0			230420074	0.196	2	3.718
22121903	0.696	1	0			230420074	0.217	1	0
22121903	0.709	2	8.877			230420074	0.239	1	0
22121903	0.722	1	0			230420074	0.261	2	2.035
22121903	0.734	2	9.996			230420074	0.283	3	0
22121903	0.747	1	0			230420074	0.304	2	1.487
22121903	0.759	2	10.982			230420074	0.326	3	0
22121903	0.772	1	0			230420074	0.348	2	1.127
22121903	0.785	1	0			230420074	0.37	2	1.366
22121903	0.797	1	0			230420074	0.391	2	2.39
22121903	0.81	1	0			230420074	0.413	2	1.322
22121903	0.823	1	0			230420074	0.435	2	2.771
22121903	0.835	1	0			230420074	0.457	2	1.471
22121903	0.848	1	0			230420074	0.478	2	2.264
22121903	0.861	1	0			230420074	0.5	2	1.401
22121903	0.873	1	0			230420074	0.522	1	0
22121903	0.886	1	0			230420074	0.543	1	0
22121903	0.899	1	0			230420074	0.565	1	0
22121903	0.911	1	0			230420074	0.587	1	0
22121903	0.924	1	0			230420074	0.609	2	1.176
22121903	0.937	1	0			230420074	0.63	2	4.147
22121903	0.949	1	0			230420074	0.652	1	0
22121903	0.962	2	1.196			230420074	0.674	2	5.406
22121903	0.975	2	1.928			230420074	0.696	1	0
22121903	0.987	2	2.577			230420074	0.717	1	0
22121904	0.014	1	0			230420074	0.739	1	0
22121904	0.029	1	0			230420074	0.761	1	0
22121904	0.043	1	0			230420074	0.783	1	0
22121904	0.057	2	1.14			230420074	0.804	1	0
22121904	0.071	2	1.811			230420074	0.826	2	1.297
22121904	0.086	3	0			230420074	0.848	1	0
22121904	0.1	2	1.674			230420074	0.87	1	0
22121904	0.114	2	3.139			230420074	0.891	2	11.558
22121904	0.129	1	0			230420074	0.913	2	1.121
22121904	0.143	1	0			230420074	0.935	1	0
22121904	0.157	1	0			230420074	0.957	2	3.315
22121904	0.171	1	0			230420074	0.978	1	0
22121904	0.186	1	0			230420075	0.024	2	2.802
22121904	0.2	2	3.609			230420075	0.048	1	0
22121904	0.214	3	0			230420075	0.071	1	0
22121904	0.229	1	0			230420075	0.095	1	0
22121904	0.243	1	0			230420075	0.119	1	0
22121904	0.257	1	0			230420075	0.143	1	0
22121904	0.271	2	1.509			230420075	0.167	1	0
22121904	0.286	1	0			230420075	0.19	1	0
22121904	0.3	2	1.835			230420075	0.214	1	0
22121904	0.314	3	0			230420075	0.238	1	0
22121904	0.329	1	0			230420075	0.262	2	2.305
22121904	0.343	1	0			230420075	0.286	1	0
22121904	0.357	1	0			230420075	0.31	1	0
22121904	0.371	1	0			230420075	0.333	1	0
22121904	0.386	1	0			230420075	0.357	2	1.772
22121904	0.4	1	0			230420075	0.381	1	0
22121904	0.414	1	0			230420075	0.405	1	0
22121904	0.429	1	0			230420075	0.429	3	0
22121904	0.443	1	0			230420075	0.452	3	0
22121904	0.457	2	1.14			230420075	0.476	2	1.873
22121904	0.471	1	0			230420075	0.5	2	1.098
22121904	0.486	1	0			230420075	0.524	2	2.201
22121904	0.5	1	0			230420075	0.548	2	3.509
22121904	0.514	2	3.124			230420075	0.571	2	1.266
22121904	0.529	1	0			230420075	0.595	2	2.355
22121904	0.543	1	0			230420075	0.619	2	1.046
22121904	0.557	2	1.339			230420075	0.643	3	0
22121904	0.571	1	0			230420075	0.667	2	2.829
22121904	0.586	2	1.316			230420075	0.69	1	0
22121904	0.6	2	1.97			230420075	0.714	2	1.99
22121904	0.614	2	1.35			230420075	0.738	2	1.626
22121904	0.629	2	4.065			230420075	0.762	3	0
22121904	0.643	1	0			230420075	0.786	2	1.063
22121904	0.657	1	0			230420075	0.81	2	1.056
22121904	0.671	1	0			230420075	0.833	1	0
22121904	0.686	1	0			230420075	0.857	3	0
22121904	0.7	1	0			230420075	0.881	2	2.036
22121904	0.714	1	0			230420075	0.905	2	1.359
22121904	0.729	1	0			230420075	0.929	1	0
22121904	0.743	2	10.504			230420075	0.952	2	2.307
22121904	0.757	1	0			230420075	0.976	2	1.107
22121904	0.771	1	0			230420076	0.02	1	0
22121904	0.786	1	0			230420076	0.039	1	0
22121904	0.8	1	0			230420076	0.059	1	0
22121904	0.814	1	0			230420076	0.078	1	0
22121904	0.829	1	0			230420076	0.098	1	0
22121904	0.843	1	0			230420076	0.118	1	0
22121904	0.857	1	0			230420076	0.137	1	0
22121904	0.871	1	0			230420076	0.157	1	0
22121904	0.886	1	0			230420076	0.176	1	0
22121904	0.9	2	13.688			230420076	0.196	1	0
22121904	0.914	1	0			230420076	0.216	1	0
22121904	0.929	1	0			230420076	0.235	1	0
22121904	0.943	2	18.038			230420076	0.255	1	0
22121904	0.957	2	14.517			230420076	0.294	2	1.902
22121904	0.971	1	0			230420076	0.314	2	1.528
22121904	0.986	1	0			230420076	0.333	2	1.479
22121905	0.012	1	0			230420076	0.353	2	1.114
22121905	0.025	1	0			230420076	0.373	2	1.243
22121905	0.037	1	0			230420076	0.392	2	2.042
[truncated: 6,396 more rows]

## Sheet: Fig.5c
Stepsize (nm) of DnaN foci
Stalk-proximal	at mid-cell
115.584	33.6873
102.139	46.8541
71.5492	7.91479
53.994	13.3825
10.6147	28.9125
11.6292	24.2474
16.421	17.8624
107.024	25.6115
96.9436	10.1753
138.469	27.2147
72.3017	29.7257
83.6156	12.4189
29.8735	42.0174
84.8205	44.0009
16.1285	37.5274
44.2405	46.6789
72.1321	47.5131
129.549	31.4147
65.1483	37.0272
79.7649	31.0161
110.913	29.0928
51.9703	6.20089
71.6226	31.4327
9.70896	24.6983
21.069	32.5526
71.2918	59.8301
21.5551	29.3458
39.9116	21.0526
68.2176	19.8932
72.2537	16.2228
6.64291	16.051
86.0994	19.5265
90.4279	34.6378
71.6643	56.1551
59.0517	22.8572
20.5387	30.3087
58.9754	40.4864
40.3052	19.0828
68.2254	44.5751
35.2355	29.1363
32.0502	12.4412
32.9611	20.9397
36.3999	11.1533
90.2037	25.5843
110.676	22.0823
60.9885	15.1676
217.914	25.6007
134.514	0.665559
12.7692	36.0669
123.913	19.1753
44.9089	33.0249
32.446	9.29407
68.1539	15.576
26.8323	39.1622
79.9784	27.0648
28.1249	63.8999
18.4557	21.899
89.7245	6.09406
65.4848	9.16783
76.3268	17.7669
36.8688	30.5993
46.6374	7.44576
67.2801	1.63899
10.2935	32.2585
43.3456	48.3944
57.677	47.8495
135.368	27.2331
95.8004	21.3386
34.5298	14.6513
80.5931	22.7208
6.11968	26.1853
239.524	38.8674
44.4431	91.0958
21.9366	51.0403
9.81243	16.2536
71.2544	7.44463
42.079	18.1339
11.6712	12.9309
27.3846	24.482
126.756	40.0135
45.5077	66.6834
101.403	17.8349
17.245	15.2657
44.1074	24.0449
61.455	19.372
114.681	15.3692
48.4821	91.9921
24.8924	21.9281
80.666	30.89
38.9707	24.0608
12.9483	29.2259
155.345	25.817
124.525	39.423
117.62	30.5748
26.7128	52.9304
101.389	9.32066
43.6176	53.6159
90.017	14.8869
12.3248	46.3352
147.004	30.014
24.5481	5.95644
80.8077	7.12361
45.8856	26.6471
55.6318	40.5907
75.2937	41.6571
34.1491	27.8949
23.7185	20.9847
89.8781	28.0173
75.2033	23.7679
34.7008	79.6914
62.5863	4.19535
33.471	41.6656
67.6637	27.9714
58.2962	19.4073
136.445	90.0527
38.0291	34.0938
25.6517	70.7593
81.8691	23.7892
42.5769	50.1155
99.8506	14.4123
88.4385	59.7102
29.2411	23.4438
42.6063	84.8956
121.048	45.571
15.0788	4.06248
65.408	21.656
35.0549	22.1696
29.1061	17.6432
44.0871	48.856
34.8609	34.9345
64.1574	39.4921
102.91	40.0933
12.3377	26.9205
102.199	24.3267
11.8898	19.3168
53.5989	21.4043
38.1675	42.895
134.678	25.1547
51.7743	81.778
104.197	109.359
93.6586	42.2409
64.5165	7.17627
44.9966	42.5909
56.471	21.9119
75.2326	15.8944
48.3073	37.8455
61.7917	42.3272
47.2227	6.69891
39.8391	34.8856
88.2319	35.0899
76.5874	59.6439
66.2571	21.2546
27.578	21.3231
35.0693	4.21024
34.4145	2.84336
48.8229	9.82243
59.4523	21.3962
45.2974	31.6804
35.8582	29.6739
24.8354	44.7731
73.0014	5.58391
55.7445	19.876
36.5707	30.3314
88.3408	44.9812
33.58	70.4239
43.2766	47.0807
51.3342	32.4258
85.5218	46.1886
59.1936	44.1377
77.3564	60.3964
116.765	121.68
64.5031	102.848
58.4259	93.1266
22.6496	45.5999
17.3749	76.8512
27.6471	27.2275
154.414	21.7667
32.9525	21.6484
103.561	11.662
27.9227	42.9792
18.0957	14.7429
43.3953	9.69587
25.1318	83.0626
30.1108	29.1713
82.8444	51.7156
55.8837	80.8502
171.972	25.7672
47.7055	46.5108
11.0017	109.322
107.395	12.8439
47.3302	71.0949
8.98113	48.1987
47.2035	87.8604
65.985	39.5065
31.2826	44.8544
62.0076	6.1298
56.8829	47.4332
46.9502	40.1946
31.0405	65.7524
35.0013	24.5695
81.7836	31.0708
31.5491	8.39835
14.4973	30.2805
40.5534	39.5101
9.81659	20.0932
29.7378	32.6164
65.7019	17.1201
25.8827	12.4404
65.9205	56.2476
81.659	14.6045
53.6342	12.6213
68.9891	53.5073
45.6541	17.7383
70.6589	77.4014
87.9788	55.7441
96.6025	9.93092
125.619	40.3587
60.8796	40.5939
36.062	37.7695
203.869	34.4579
99.6084	32.2125
10.8644	17.4675
47.2443	23.6176
119.643	23.9382
18.3463	20.5229
68.1429	7.51126
94.1033	36.3123
52.5412	39.9947
55.1099	44.4499
56.9947	36.7504
75.4031	42.8399
89.8657	5.26771
72.5326	29.5388
10.9036	20.25
62.1314	27.1926
40.4199	11.2631
77.4265	27.5353
35.2862	13.7592
18.6034	15.5076
8.23321	1.73498
40.0696	19.8426
49.964	18.5949
78.8417	12.8843
15.0477	4.44942
22.8301	20.5901
20.9741	30.0449
49.9698	12.7045
25.5621	37.5529
102.139	50.7218
74.8209	19.6606
86.5365	10.2447
15.5957	31.0479
41.9548	10.8921
127.44	46.0752
40.83	25.9823
64.4651	21.7452
44.5881	20.7201
93.963	40.3916
89.1044	42.0756
8.98844	23.3463
58.3578	50.9188
25.0573	19.4125
42.9287	6.62805
50.1802	15.5459
77.4733	18.7812
52.5534	17.2679
18.1894	18.7813
68.5658	35.9694
68.3586	33.2723
7.2339	36.7052
121.298	25.0214
63.2065	11.5647
78.5906	39.0689
45.5017	17.8685
83.3957	23.6956
18.2867	12.8794
28.4504	5.12635
27.4592	46.1512
34.6036	39.7273
82.8776	21.121
127.093	54.9888
15.7119	57.0591
32.9733	43.3656
108.163	41.033
74.7017	25.1069
27.4245	37.3788
73.3939	17.2183
18.5109	18.0707
8.59405	26.5586
43.2317	33.3248
76.2354	5.20551
53.2057	9.24167
27.9552	15.6771
20.4973	41.0523
44.6705	57.4501
33.1072	14.5375
58.9752	19.789
67.0721	25.8321
8.69258	27.94
55.9739	25.933
16.1544	33.1666
53.258	23.6417
69.1331	24.9587
23.3013	27.2321
28.2989	15.6452
36.1779	36.6073
75.0882	16.2441
25.4326	42.5213
51.4517	31.0911
2.24416	20.7837
29.6305	29.4008
45.7829	31.3537
120.36	44.6341
146.202	48.0017
51.2509	43.8211
99.6495	17.3354
122.873	34.4325
71.7854	15.0017
23.2007	66.853
5.61423	58.2162
35.199	18.2399
83.7783	75.5717
73.3518	62.5944
40.6569	62.928
40.7798	42.939
37.8387	5.60035
26.775	33.2572
139.119	11.6309
24.2583	59.6814
56.4347	41.2983
51.5993	41.9892
104.992	29.2816
19.8794	94.7869
59.6255	42.6637
21.1354	31.7509
36.3494	90.0967
134.536	61.5356
46.5129	69.799
55.0961	16.5101
108.032	61.7332
29.6887	26.8885
27.6332	21.7582
21.4432	26.8608
49.9915	38.6991
35.5872	19.0626
26.0402	23.2019
47.8623	68.7608
84.0393	44.4577
2.28123	22.4071
65.9343	35.8369
77.7504	51.3409
51.186	86.9011
98.4359	123.783
14.3472	36.4711
75.4526	25.831
61.9857	36.7334
30.4969	45.4835
63.1203	49.3936
40.7337	9.92389
54.1226	19.5494
154.966	56.1836
16.8074	15.3761
14.2416	38.2405
34.9431	16.3399
64.5934	34.2225
51.8373	31.2379
47.2756	28.6236
103.5	27.4942
179.161	7.48486
131.627	85.3686
68.8738	52.3667
149.059	37.6749
66.8718	5.89168
94.0355	20.9978
18.3774	10.4462
42.3296	34.1658
22.3776	17.6093
79.2396	36.4146
43.4306	47.4269
74.4941	28.7265
84.4792	46.47
32.745	57.7318
45.7723	10.9538
70.8906	7.62352
10.3595	50.0175
25.4065	12.1982
29.4761	29.1198
126.041	6.84373
87.6898	26.7126
61.4678	35.1781
104.772	22.8837
77.5326	12.7511
66.9158	44.2353
9.53841	39.3071
14.5452	27.4104
110.87	26.3687
121.102	4.65364
80.6614	14.987
52.5122	47.872
55.1838	48.4215
95.8006	39.9341
110.59	17.3087
56.088	26.4033
48.3439	41.8693
23.7127	1.87599
89.992	37.0446
59.9725	30.5528
54.4981	15.0392
50.2261	36.9256
135.674	20.7141
40.3114	5.20656
111.611	36.5123
46.7714	53.4047
70.6959	41.6178
23.2354	15.5542
8.82446	51.5376
26.944	46.2766
26.3574	38.0921
49.4776	57.0898
100.703	12.4181
35.4401	14.9922
14.0869	37.4519
26.56	7.56253
62.5537	9.22864
33.7786	64.7626
49.7989	31.1612
12.0966	21.307
86.128	39.3225
44.5179	12.0492
66.5489	23.9773
310.447	14.4486
68.4015	12.0218
5.3909	21.8372
197.694	51.9534
14.0034	5.85586
128.113	24.311
58.0654	55.5963
70.902	47.9616
39.4917	28.1444
76.9211	23.7519
81.759	45.6134
5.36864	12.1094
50.6045	18.18
114.637	63.8522
57.0307	21.7727
110.067	17.8947
11.7371	25.4183
110.386	30.1224
117.037	112.968
64.5918	34.2149
188.246	11.6818
65.7123	58.7925
16.6981	5.76146
45.0301	27.0346
107.441	62.0241
178.34	64.9261
76.2393	64.9204
67.9201	17.1602
33.7392	46.997
256.777	67.7931
54.7059	13.6585
57.4326	54.4159
20.5678	76.5031
21.9145	39.6811
86.5556	88.1985
99.7868	43.6907
58.6601	35.5757
171.934	22.0575
60.1852	26.479
69.1927	22.3075
140.452	42.5689
58.5865	61.5177
101.474	19.6366
127.714	45.8637
167.188	16.703
33.0806	44.2933
90.8036	58.4507
87.0027	42.5506
19.6959	13.9783
142.04	31.4406
8.57836	19.1666
54.6412	25.4495
52.3551	15.1563
19.5965	23.7427
87.4404	46.2701
212.49	90.5018
154.269	27.0755
57.9858	15.9613
65.7832	47.4268
64.6437	47.9237
69.8821	39.9856
121.554	18.328
49.3175	51.9626
181.091	13.598
168.192	50.7542
95.955	19.73
162.943	16.8246
169.122	16.5867
116.372	3.29574
92.0511	13.25
151.468	44.7703
43.9708	29.2397
34.1113	114.707
158.743	12.0655
50.3819	11.9032
119.119	57.2432
87.4935	10.995
20.9346	40.8342
108.213	21.9695
7.41579	10.0657
48.404	36.1652
74.9586	4.40145
62.3499	65.9733
112.616	21.5983
91.3398	20.0293
5.00622	8.30925
109.842	40.5449
114.132	19.6167
36.2786	11.0882
117.382	16.7606
42.4301	11.9827
27.9561	2.15924
66.8455	5.68956
89.3741	17.5181
69.9461	5.78608
6.52089	25.4508
67.4135	20.3769
28.6182	19.6828
52.2004	26.9355
138.616	16.3007
59.7824	21.9934
58.4006	14.3196
27.8881	23.8287
40.7896	26.5608
109.055	33.2998
227.667	14.8735
44.6321	23.1957
101.253	7.41581
83.0885	1.85377
186.796	10.6825
30.1862	59.8449
19.2256	8.56083
21.4861	1.48406
25.664	11.8952
94.696	25.1206
113.617	40.5301
23.0619	28.921
85.0575	16.7707
49.1715	38.1659
32.9226	17.667
49.3581	11.3051
49.9879	27.1268
42.7401	19.201
20.9892	37.852
53.7679	38.5155
64.0622	65.8239
81.1706	13.1169
70.346	9.42675
54.6672	4.37546
126.684	13.1993
29.7813	22.4649
43.092	12.5906
70.0122	26.3695
32.1071	11.3212
12.2322	14.6439
89.0224	20.817
58.8574	26.6353
99.6052	52.6908
64.8291	41.5424
90.9132	16.5517
50.0443	26.0225
78.5607	42.3697
66.4008	24.6534
44.0784	22.6652
43.9998	33.5248
53.3772	17.3328
104.848	41.2505
85.2646	61.7962
104.948	51.6154
118.903	35.0874
67.6965	10.9904
46.2286	18.7216
38.6509	32.4224
82.6203	19.7113
8.7165	57.2328
95.2542	17.0549
37.3016	45.0822
61.4618	248.847
38.9342	230.656
68.3309	30.9029
107.543	110.106
41.8026	9.73995
70.3667	23.9498
145.211	85.8075
51.877	61.6141
69.7815	33.9899
43.4558	49.8734
47.2433	25.5719
90.9237	231.767
128.298	3.91836
103.288	57.243
70.3937	20.444
66.6978	88.8662
35.0133	28.0669
71.7981	79.4223
72.9518	382.699
41.8916	240.143
22.7826	26.5607
60.6448	216.455
28.7179	12.0741
47.2221	49.7866
39.6846	43.5908
96.367	78.2772
45.1449	116.076
110.572	49.5491
59.5378	65.1636
52.8183	110.671
143.36	114.215
46.4458	52.1559
103.753	79.0658
80.8224	48.5365
26.1936	64.8848
58.0465	172.988
27.3476	37.1131
175.763	123.213
143.608	31.8754
135.694	66.0321
121.025	32.4579
111.857	123.587
97.3873	21.7469
109.323	29.8419
78.2257	125.873
36.3831	85.6289
129.091	77.5373
107.476	18.5296
131.641	107.022
84.5322	95.5442
78.6473	106.663
0.590541	136.584
57.3225	25.0882
83.6114	23.3208
98.5362	64.5946
18.2424	142.05
112.839	52.6131
94.6864	51.6818
49.187	82.8551
42.3559	120.346
83.6599	47.5334
126.726	6.16888
27.9968	29.6226
49.7398	11.45
122.325	12.6617
83.8784	11.5713
59.2997	23.7492
188.725	4.17162
65.3227	6.77517
78.9522	49.7812
135.315	19.3579
41.6954	13.7263
114.331	64.6099
158.152	46.4309
68.609	69.3123
33.9023	13.2465
46.8091	17.819
70.3931	11.694
70.5553	29.018
154.552	32.3379
250.043	7.67567
68.3469	23.3271
72.1253	21.8725
200.33	25.8551
68.5529	12.5574
65.9911	74.0565
53.0842	17.9829
40.1875	5.73215
52.0647	28.4008
35.5919	2.80107
83.6508	8.37111
68.4359	22.8463
107.351	10.2779
124.993	16.2438
17.485	9.82672
92.5688	24.7578
155.854	10.4948
189.715	25.6602
110.969	24.8723
44.2109	18.2755
17.9365	38.0063
15.6756	25.6861
84.9949	44.89
43.5908	42.8489
124.462	30.4426
59.5899	16.883
105.239	32.0829
122.523	38.119
34.1662	22.0384
109.098	15.3071
118.361	31.3491
54.3127	12.0029
140.737	13.9902
37.818	23.9634
27.853	16.1636
123.103	52.1835
22.493	62.3463
362.838	44.1624
95.5358	17.1711
131.561	8.07227
28.6512	17.2556
55.6645	32.8017
176.854	5.44142
54.2129	40.1477
66.502	24.914
63.5953	17.1761
68.0902	45.2289
180.684	19.5556
22.9964	30.5386
89.2606	41.838
120.367	14.1632
85.8209	19.5287
113.503	109.376
27.0281	44.4011
10.1852	38.0786
73.9345	31.8061
137.9	35.7147
76.7443	57.9583
9.11507	15.0972
39.7451	16.9458
89.9623	18.8263
38.2004	1.85164
40.1601	13.5777
48.4258	11.6251
57.1112	11.3142
15.4332	34.9583
23.8095	36.6382
23.613	11.3785
124.242	13.3223
61.0615	50.298
25.8787	35.9572
98.7561	61.479
60.6678	18.1648
71.4897	6.34917
49.2271	66.6974
131.292	30.3854
80.7894	27.5966
14.6538	13.2547
31.0769	10.3442
96.7741	20.1102
86.2833	22.1432
128.861	20.5989
66.0435	5.13611
76.977	11.022
118.082	38.6453
169.782	30.5328
43.6855	24.2524
74.6926	19.9115
48.3333	9.73989
20.1931	18.8404
67.6266	22.1001
59.0561	14.2066
11.8241	16.5581
46.5281	4.56937
88.2982	11.7793
118.554	24.5182
38.1548	18.1564
56.0035	53.0078
197.277	21.8053
72.1244	150.78
39.9048	131.318
65.6802	51.225
84.3734	85.4414
187.37	32.866
108.45	89.2342
11.9258	40.8
182.822	17.8283
152.294	36.3447
63.7887	8.46474
38.598	217.674
42.5741	40.8868
94.6559	17.6803
82.9508	134.973
24.9341	44.8713
100.775	81.2472
99.1628	69.0128
93.1836	124.117
64.725	57.096
100.949	10.821
70.217	53.6926
42.4179	110.35
47.1341	156.867
102.312	84.4501
108.032	9.07661
53.4891	5.24065
64.9111	23.7917
90.7168	59.8458
63.6786	50.1394
59.6702	12.8397
41.3489	40.6624
7.80046	46.8142
35.5694	39.0327
75.1855	41.0144
143.527	35.6094
166.193	82.0114
51.1893	26.448
101.666	12.2445
8.27384	51.5381
67.6821	43.8915
32.205	54.6439
26.3041	38.2861
89.8466	0.678798
14.8896	29.1797
159.804	57.8154
37.3483	14.2697
22.0113	18.73
71.745	15.8631
124.394	58.7272
44.4893	47.3193
26.2279	45.1136
46.5766	7.17023
44.4387	7.03717
58.1643	55.048
40.1962	73.467
36.1262	35.7045
39.2234	47.4191
55.672	25.7206
125.594	35.9445
69.2018	19.3562
49.9201	31.2837
75.6614	59.1191
83.2978	18.8728
31.732	24.9481
56.663	27.5266
62.1699	75.0402
55.4088	21.7635
65.3528	23.3937
56.4513	49.2218
61.0941	4.16602
88.5246	11.2416
51.7801	23.6059
76.4843	19.3945
26.2578	31.1389
62.3621	60.0677
20.0086	32.7109
73.7368	61.7197
49.677	36.2593
62.4666	33.9542
66.6198	49.0523
23.8983	30.1912
25.4873	21.1274
40.2197	25.1771
23.0005	34.1617
56.3462	16.0997
60.0342	9.76505
20.0677	29.3452
23.4348	42.5232
23.9363	13.4232
64.5835	7.9521
63.6639	42.9935
30.7717	23.9846
53.0859	30.3686
75.7069	36.1516
22.5758	29.3695
18.004	26.9218
37.4865	25.8305
19.4957	18.025
25.3434	21.0054
35.9418	44.4318
35.8609	23.8521
12.7862	27.8203
32.1061	24.152
21.4614	19.6296
25.9035	35.6447
44.7295	24.4149
55.2318	42.7734
46.0745	25.7173
110.403	36.1201
42.8315	43.3127
57.9939	47.5509
16.3896	45.3401
39.7986	20.3795
54.4885	30.1165
41.6952	28.6131
85.5737	23.3576
47.2667	32.5389
43.102	40.3981
56.8064	26.0571
40.3745	6.30711
26.2581	20.5743
57.0029	28.7907
15.9	2.11979
85.4704	8.14852
32.8804	7.57365
74.304	29.1967
52.4382	34.1309
51.7527	16.3751
37.0304	18.8891
66.3312	19.9165
55.7743	23.0438
50.2407	45.6475
44.6098	4.73061
51.5692	23.8345
29.3388	36.1408
11.9661	50.7943
15.0438	11.7128
35.1867	15.28
19.1927	59.0838
81.0946	34.8347
43.2761	33.343
77.4925	26.6769
43.7417	10.1965
53.884	18.5909
28.9066	11.0004
14.3412	38.626
67.9669	88.714
73.205	42.8416
112.811	20.9631
52.4358	20.4867
93.616	54.5268
92.8764	48.6509
75.9819	4.55966
50.109	17.4325
61.1849	17.2172
29.6518	15.348
15.8084	27.599
72.8175	10.004
110.028	1.72735
81.1029	31.9928
69.3469	26.9263
19.9332	27.4964
30.3549	29.2863
20.4959	81.4612
76.398	56.6731
82.3654	12.4427
10.121	30.8992
55.5147	26.8418
73.9555	49.5195
47.535	31.4919
11.8467	18.011
84.4695	15.602
35.1265	6.55698
44.1371	23.3176
44.1818	23.648
43.8717	25.8568
26.5269	37.2886
54.0799	3.2556
162.977	27.8448
41.4045	60.1673
31.2517	33.7959
31.4124	41.2498
80.2138	37.9884
47.7753	13.9274
96.6421	40.1335
86.7546	36.7409
32.6311	26.5156
45.1369	6.26581
158.122	21.688
94.3372	20.4697
131.514	35.5969
19.7287	28.836
59.2704	32.3379
69.8334	48.413
60.2614	87.4939
61.9811	56.2736
141.677	8.71109
133.82	35.3439
126.672	65.4606
15.7182	33.0909
70.9411	33.2436
124.838	99.713
165.312	61.8048
84.7577	141.69
53.5197	12.3004
145.817	27.1141
60.0933	74.0423
130.049	30.7626
162.716	53.2318
128.933	48.1624
47.5055	29.7502
109.934	33.1174
171.746	22.4817
40.044	50.3499
87.482	52.7098
44.6427	17.7636
77.6043	8.33088
174.571	26.4277
28.6194	22.7089
86.9823	28.5659
90.188	36.1162
135.91	45.5519
86.8887	11.3438
23.0544	81.6494
50.878	48.8317
83.8904	39.903
157.334	57.5727
67.3422	20.3666
113.858	106.11
31.335	29.2805
103.197	11.4386
42.0932	58.4503
52.2074	41.1073
107.27	28.3421
66.8012	50.3915
25.0007	34.068
31.5631	8.78459
41.2403	32.2495
108.46	23.6373
15.0939	4.77071
42.6618	54.7883
216.949	32.8826
28.281	17.11
55.2583	31.5837
79.2228	46.0451
28.1957	80.3116
43.7237	75.3751
41.8571	21.6135
23.6732	55.2431
43.1992	14.9124
34.0752	25.8728
77.7644	54.257
30.5201	75.6381
116.433	14.2148
80.532	14.5082
89.4968	27.0724
47.2696	22.2268
6.3935	47.5629
94.9613	19.1116
23.9975	36.8228
19.823	14.7478
68.2717	47.2349
79.7064	74.5287
40.9629	11.5589
9.25005	11.2878
82.2779	26.2525
41.0812	57.0549
46.9649	46.7933
44.9396	10.5283
103.133	60.7761
33.8936	20.31
16.1914	22.8949
68.3965	11.9102
105.914	10.8794
40.0487	31.5069
62.6741	22.571
103.523	60.4073
63.2849	31.9326
89.9942	28.1479
12.6289	12.5749
124.682	31.4695
28.8589	37.2717
34.2001	15.5261
70.8052	8.90391
171.412	79.661
58.5851	20.5918
35.0193	54.9838
38.1566	29.9361
3.99826	77.9996
47.5851	59.1352
27.7461	11.444
59.9669	37.3751
18.2861	25.2963
62.2464	20.4683
137.212	30.4175
64.4385	21.0429
88.8427	62.1454
26.939	49.319
51.8494	26.9129
40.5632	24.6232
123.524	25.3378
129.187	21.6653
30.0389	38.8526
55.7894	42.6407
118.069	26.5535
38.0026	20.6031
84.2754	31.4991
9.98786	23.6925
85.6833	39.8215
102.131	149.907
45.4141	38.9256
9.46667	25.4228
36.8566	43.4671
55.7142	104.638
91.4165	36.5144
124.081	18.7847
41.3521	113.804
31.6592	49.1519
65.271	34.9632
33.8322	81.9392
69.002	39.7253
36.4867	24.667
113.592	87.3912
36.9026	15.6732
33.9937	39.1382
26.7343	47.1857
36.6469	32.1831
45.0404	33.5604
72.2143	53.2503
87.9795	16.9574
53.8999	37.2424
13.5596	4.92567
57.492	51.7472
94.6588	58.064
67.948	41.4236
93.5571	19.8785
127.176	64.5638
57.7548	47.3968
11.3893	32.1584
89.4529	5.72223
15.5326	47.1948
	4.73272
	86.4574
	63.5879
	19.6044
	23.205

## Sheet: Fig.5f
Length (µm) distribution for the occurrence of loci splitting
L2	R2	L3	R3	L4	R4	L5	R5	L6	R6	#WT (DnaN split)	#WT (DnaN merged)
2.26	2.23	2.4	2.62	2.76	3.21	2.96	3.43	3.02	3.48	3.54	3.57
2.63	3.15	2.68	2.86	2.9	3.37	2.16	3.53	3.55	3.32	3.27	3.69
2.44	2.5	2.57	2.49	2.61	3.28	2.2	3.33	3.34	3.51	3.63	3.91
2.2	2.24	2.59	2.93	2.76	3.1	2.39	3.86	3.53	3.55	3.99	4.08
2.35	2.47	2.43	2.88	3	3.3	2.56	3.06	2.8	3.26	3.37	3.48
2.25	2.26	2.75	2.48	2.92	3.73	2.32	3.26	3.57	3.11	3.3	3.42
2.27	2.46	2.56	2.73	2.52	3.05	2.77	3.08	3.25	3.26	3.01	3.15
3.17	2.39	2.53	2.68	2.8	3.54	2.7	3.19	2.88	3.7	3.09	3.26
3.4	2.1	2.67	2.44	2.81	3.18	3.09	2.98	3.14	3.46	3.19	3.34
2.25	2.33	2.66	2.95	3.24	3.11	2.62	3.55	3.46	3.25	3.43	3.47
2.56	2.53	2.6	2.64	2.61	4.28	2.25	3.42	3.13	3.78	3.43	3.84
2.11	2.06	2.56	2.88	2.85	2.75	3.01	3.16	3.8	3.6	3.12	3.33
2.52	2.38	2.63	2.82	2.9	3.13	2.98	2.54	3.32	3.46	3.23	3.35
2.21	2.81	2.6	2.67	2.43	3.04	2.72	3.26	3.13	3.43	3.11	3.21
2.01	1.99	2.72	2.63	2.88	3.08	3.29	3.21	3.78	3.41	3.27	3.73
2.84	2.16	3.03	3.06	2.62	3.08	2.24	3.08	3.19	3.44	3.1	3.21
2.24	2.34	2.44	3.08	3.26	3.66	2.15	3.9	3.42	3.44	2.72	2.92
2.46	2.45	2.93	2.35	2.89	3.16	2.84	2.97	3.12	3.35	2.98	3.02
2.74	2.69	2.34	3.2	2.53	3.08	2.42	3.48	2.78	3.55	3.06	3.5
2.76	3.19	3.01	2.71	2.71	3.05	3.07	3.59	3.3	3.47	3.14	3.22
2.49	2.57	2.8	3.2	2.8	2.93	3.05	3.26	3.41	3.42	3.91	4.17
2.74	2.2	2.2	2.79	2.61	3.17	2.97	3.13	3.3	3.44	2.81	3.05
2.87	2.77	3.3	3.1	2.88	3.51	3.26	3.49	3.01	3.15	3.25	3.55
2.91	3.2	2.16	3.08	2.7	2.97	2.68	3.3	3.15	3.26	2.86	3.2
2.43	2.17	2.28	3.11	3.17	2.9	3.03	3.23	3.29	3.41	3.22	3.42
3.36	2.19	3	2.37	2.58	2.8	2.61	3.68	3.18	3.6	3.07	3.24
2.28	2.33	2.51	2.68	3.11	3.54	2.47	2.96	2.81	3.31	3.26	3.4
2.62	2.13	2.21	2.66	2.46	2.98	2.28	2.73	3.11	3.15	2.97	3.61
2.32	2.65	2.34	3.02	3.14	3.26	2.89	3.81	3.65	2.99	2.99	3.31
2.12	2.28	2.5	3.31	2.36	3	2.72	2.94	3.43	3.05	3.49	3.74
2.18	2.33	2.98	2.53	2.49	3.02	2.9	3.1	2.9	3.49	3.06	3.18
2.17	2.32	3.18	2.83	3.16	2.86	2.65	2.99	2.84	3.63	2.87	3.13
2.29	2.36	2.4	2.81	3.63	2.73	2.03	2.95	2.76	3.16	2.84	3.41
2.6	2.87	2.79	2.94	2.97	3.09	2.79	2.9	2.83	3.19	3.23	3.53
2.78	2.24	2.62	3.1	2.64	3.14	2.77	3.53	3.39	2.98	2.92	3.13
2.6	2.24	2.49	2.86	2.81	3.21	2.47	2.99	3.63	3.81	2.94	3.27
2.61	2.51	2.57	2.65	2.98	3.19	2.69	2.74	3.12	3.39	3.07	3.16
2.77	2.2	3	2.54	2.8	3.02	3.73	2.58	3	3.17	3.38	3.41
2.75	2.28	2.59	2.7	2.59	3.26	2.47	2.79	3.46	4.02	3.07	3.36
2.81	2.23	2.77	2.95	2.48	3.05	2.8	3.14	3.18	2.94	2.8	3.23
2.24	2.26	2.99	2.64	3.15	2.73	3.4	2.75	3.36	3.39	2.8	2.97
2.7	2.37	3.05	2.84	3.08	2.89	2.7	2.99	3	3.32	3.02	3.15
2.35	2.32	2.32	3.56	2.79	2.93	2.49	2.79	2.89	3.15	2.89	3.22
3.02	2.24	3.33	2.5	2.73	3.32	2.56	3.14	3.18	4.07	2.81	2.91
2.59	2.5	2.57	2.73	2.82	2.75	3.02	3.13	3.25	3.29	2.81	2.89
2.35	2.17	3.21	2.63	3.02	2.74	2.33	2.79	3.39	3.01	3.06	3.37
2.46	2.22	2.62	2.51	2.99	2.8	3.25	2.52	3.32	2.98	3.09	3.32
2.81	2.31	2.54	2.78	3.01	2.45	3.49	2.9	3.27	3.47	2.89	3.28
2.91	2.66	2.49	2.87	2.65	2.49	2.12	2.46	3.5	3.61	3.09	3.32
2.1	2.59	3.08	2.58	2.77	2.69	2.48	3.16	3.56	3.08	3.13	3.38
2.24	2.26	2.62	2.94	2.73	3.28	2.98	3.08	3.46	3.39	2.85	3.28
3.23	2.13	2.68	3.23	2.59	3.09	3.12	2.62	3.12	3.64	2.83	3.41
2.61	2.15	2.36	2.34	2.65	2.36	2.57	2.91	4.16	4.06	2.94	3.3
2.56	2.54	3.15	3.03	2.49	2.95	2.5	2.53	3.47	3.58	2.9	3.37
2.5	2.09	2.37	2.97	2.83	3.05	2.88	2.94	2.45	3.17	3.11	3.21
2.56	2.6	2.72	2.83	2.57	2.92	2.44	2.84	3.19	3.4	3.19	3.24
2.72	2.26	2.49	2.87	2.91	3.14	2.66	3.64	2.98	3.45	3.28	3.54
2.82	2.35	2.43	2.65	3.08	3.38	2.37	2.62	3.71	3.19	3.04	3.39
2.42	2.53	2.56	3.1	3.01	2.89	3.81		3.06	3.54	3.22	3.41
2.29	3.28	2.63	2.6	2.76	2.68	2.98		3.3	3.41	2.73	2.77
2.79	2.07	2.73	3.31	2.77	2.64	1.95		3.39	3.28	3.2	3.48
2.77	2.39	2.12	2.34	2.71	2.51	3.08		3.04		3.28	3.64
2.2	2.06	2.51	2.82	2.64	3.47	2.94		2.93		2.84	2.97
2.45	2.12	2.33	2.7	2.88	2.57	2.14		3.49
2.46	2.38	2.57	2.79	3.06	3.02	2.94		3.16
2.29	2.53	2.55	2.52	2.65	2.8	2.42		2.97
2.47	2.19	2.39	2.53	3.15	2.63	3.07		3.13
2.18	2.44	3.39	2.43	2.56	2.64	2.92		3.46
2.4	2.54	2.25	2.76	2.63	3.11	2.02		3.35
2.64	2.05	2.12	2.9	2.7	3.58	2.16		3.12
2.48	2.46	2.74	2.9	3.66	2.97	2.85		2.92
2.39	2.19	2.14	3.26	2.58	2.89	2.82		3.75
2.71	2.02	3.11	2.69	2.67	2.47	2.44		3.23
2.88	2.4	2.55	2.62	3.15	2.88	2.7		3.28
3.01	2.44	2.45	2.61	3.09	3.12	2.91		3.18
2.23	2.25	2.54	2.26	2.54	2.58	2.59		2.58
2.71	2.25	2.57	2.65	2.72	2.89	2.84		3.11
2.7	2.22	2.5	2.47	2.93	2.9	2.59		2.8
2.41	2.99	2.44	3.45	2.87	3.14	2.11		2.91
2.66	2.29	2.45	3.31	2.43	3.18	2.91		2.63
2.74	2.3	2.53	2.59	2.67	2.71	2.54		2.64
2.35	2.59	2.6	2.73	3.14	3.2	2.33		2.23
2.3	2.4	2.66	2.25	3.1	3	2.38		2.53
2.09	2.34	3.18	2.97	3.11	3.22	3.3		2.92
2.33	2.07	2.45	2.51	2.87	2.46	2.76		2.46
2.35	2.39	2.46	2.64	2.5	2.97	3.21		2.98
2.7	2.17	2.44	2.19	2.79	3.17	2.75		3.13
3.15	2.04	2.28	2.67	2.49	3.15	2.39		2.92
2.6	2.67	2.21	2.74	3.11	2.75	2.67		3
2.32	2.66	2.99	2.67	2.89	3.06	2.2		2.79
2.32	2.08	2.58	3.14	2.49	2.67	3.04		3.28
2.59	2.41	2.67	2.73	2.74	2.49	3.22		3.23
2.63	2.2	2.24	2.53	2.62	2.37	2.49		3.11
2.44	2.84	2.87	2.78	3.1	3.03	2.62		3.15
2.39	3.21	2.53	2.84	2.65	2.58	2.76		3.14
2.91	2.01	3.38	3.04	2.69	2.93	2.79		2.92
2.42	3.4	2.54	2.75	2.5	3.01	2.11		2.72
2.49	3.59	2.61	2.96	2.71	3.06	3.2		2.99
2.41	2.98	2.47	2.68	2.42		2.32		3.24
2.49	2.71	2.88	2.67	2.7		2.94		3.24
2.48	3.4	2.5	1.84	2.67		2.54		3.07
2.33	2.49	2.66	2.94	2.25		2.97		3.29
2.97	3.4	3.14	3.07	2.96		2.89		2.74
2.38	3.4	2.63	2.68	2.39		2.62		2.83
2.25	2.38	2.45	2.89	3.15		3.35		3.26
2.99	3.35	2.22	2.85	2.68		3.2		2.9
2.3	3.05	2.39	2.79	2.31		2.78		3.68
2.26	2.4	2.69	2.71	2.9		3.03		3.01
2.6	2.67	2.51	2.18	2.67		3.2		2.97
2.58	2.58	2.42	2.79	3.19		2.94		3.32
2.57	2.84	2.9	2.61	2.81		3.27		3.24
2.7	2.76	2.96	2.85	2.62		3.1		2.87
2.25	2.3	2.83	3.04	2.91		3.24		3.11
2.04	3.07	2.1	3.05	2.35		3.52		3.11
2.67	2.33	2.37	2.34	2.18		2.8		2.85
2.4	2.48	2.65	2.85	3.22		3.67		2.78
2.46	2.63	2.43	2.54	3.27		3.19		3.1
2.16	2.5	3.21	2.37	2.63		2.64		2.91
2.54	2.3	2.55	2.64	2.35		3.08		2.99
2.35	2.42	2.58	3.06	2.49		2.71		2.76
2.12	3.63	2.41	2.7	2.74		3.13		2.62
2.27	2.54	2.74	2.14	2.57		2.82		3.29
2.28	2.84	2.46	2.42	2.91		3.54		2.99
2.6	2.42	3.13	2.1	2.23		3.04		3.13
2.42	2.58	3.3	2.73	2.75		3.3		3.22
2.6	3.08	2.37	2.1	2.59		3.25		2.99
2.55	2.26	2.66	2.66	2.77		3.09		3.23
2.49	2.56	2.21	1.94	2.33		3.11		2.99
2.35	2.99	2.49	2.43	3.42		2.83		2.91
2.38	2.45	2.88	2.15	2.71		3.25		2.74
2.47	2.6	2.55	2.75	2.26		2.83		2.97
3.13	3.38	2.78	3.02	3.25		3.07		3.04
2.57	2.59	2.64	2.86	2.61		3.14		2.96
2.18	2.34	2.35	3.05	2.43		3.02		3.15
2.26	2.93	2.47	2.8	2.57		3.68		3.07
2.05	2.62	2.93	3	2.58		3.25		3.01
2.24	2.73	2.57	2.84	3.35		3.02		2.91
2.14	2.49	3.36	2.06	2.27		2.73		3.01
2.32	3.3	2.93	2.13	2.07		3.04		2.84
2.65	2.06	2.75	3.06	3.15		3.02		3.21
2.4	2.21	2.94	2.39	2.61		3.27		2.87
2.18	3.31	2.73	2.24	2.26		3.01		2.75
3.06	2.04	2.47	2.51	3.04		3.18		3.03
2.65	2.21	2.5	2.21	2.88		3.34		3.19
2.65	2.18	2.34	3.05	2.85		2.75		2.58
2.58	2.87	2.96	2.6	2.73		3.32		2.96
2.34	2.38	2.9	3.26	3.25		2.8		3.08
3.13	2.97	2.33	2.52	2.4		3.73		2.95
2.47	2.58	3.09	2.66	2.66		2.64		2.9
2.35	2.44	2.4	2.17	2.35		2.98
2.52	2.46	3.07	3.18	2.9		2.85
2.6	2.18	3.06	3.02	2.49		3.01
2.41	3.48	3.57		2.31		2.74
2.4	2.71	3.03		2.97		3.26
2.38	2.3	2.79		2.12		3.02
2.54	3.58	2.69		2.46		3.17
2.6	2.43	2.83		2.82		3.16
2.52	3.18	3.44		2.32		3.27
2.09	2.69	2.48		2.34		3.29
2.89	3.23	2.58		2.22		2.92
2.4	2.78	2.72		2.15		3.29
2.29	2.48	2.94		2.76		2.62
2.3	3.37	3.04		2.44		2.79
2.47	2.48	3.14		2.27		3.14
2.67	2.57	2.87		2.62		3.81
2.42	2.47	2.5		2.73		2.41
2.55	2.86	2.77		2.32		3.28
2.56	3.19	2.66		2.65		3.18
	2.36	2.46		2.39		3.05
	2.44	2.72		2.52		3.28
	2.54	2.95		2.85		2.69
	2.37	3.6		2.95		2.98
	2.46	2.76		2.26		2.99
	2.72	3.35		3.16		2.93
	2.74	2.68		2.29		3.22
	2.73	2.77		2.27		3.29
	2.27	2.77				2.94
	2.26	2.99				2.86
	2.62	2.88				3.19
	2.82	2.88				3.03
	2.5	2.43				3.29
	2.5	2.36				2.87
	2.89	2.92				3.31
	2.54	2.66				3.49
	2.41	3.15				3.04
	2.57	2.5				3.31
		2.8				2.9
						2.87
						2.82
						2.99
						3.2
						2.97

## Sheet: Fig.6e-g & Supplementary Fig.30
CB15N ∆rsaA::dnaN-sfGFP						CB15N rsaA+::dnaN-sfGFP
Cell_ID	Replication_time	Foci_number	2Foci_intensityRatio			Cell_ID	Replication_time	Foci_number	2Foci_intensityRatio
230322001	0.021	1	0			230211001	0.01	2	8.525
230322001	0.042	1	0			230211001	0.02	2	1.58
230322001	0.062	2	2.153			230211001	0.03	1	0
230322001	0.083	2	1.846			230211001	0.04	1	0
230322001	0.104	1	0			230211001	0.05	1	0
230322001	0.125	2	1.549			230211001	0.059	1	0
230322001	0.146	2	3.174			230211001	0.069	1	0
230322001	0.167	2	3.534			230211001	0.079	1	0
230322001	0.188	2	2.743			230211001	0.089	2	7.663
230322001	0.208	2	7.248			230211001	0.099	2	1.892
230322001	0.229	2	2.485			230211001	0.109	1	0
230322001	0.25	2	2.909			230211001	0.119	1	0
230322001	0.271	2	2.807			230211001	0.129	1	0
230322001	0.292	2	1.181			230211001	0.139	2	4.167
230322001	0.312	2	5.361			230211001	0.149	1	0
230322001	0.333	2	2.211			230211001	0.158	2	2.22
230322001	0.354	2	3.818			230211001	0.168	2	1.436
230322001	0.375	2	1.201			230211001	0.178	1	0
230322001	0.396	2	2.009			230211001	0.188	2	2.775
230322001	0.417	2	3.391			230211001	0.198	2	1.337
230322001	0.438	1	0			230211001	0.208	1	0
230322001	0.458	1	0			230211001	0.218	3	0
230322001	0.479	2	2.131			230211001	0.228	2	1.237
230322001	0.5	2	1.949			230211001	0.238	2	2.306
230322001	0.521	2	2.098			230211001	0.248	2	7.481
230322001	0.542	1	0			230211001	0.257	3	0
230322001	0.562	1	0			230211001	0.267	2	1.052
230322001	0.583	2	3.177			230211001	0.277	2	3.98
230322001	0.604	2	1.96			230211001	0.287	2	5.334
230322001	0.625	1	0			230211001	0.297	1	0
230322001	0.646	2	1.435			230211001	0.307	1	0
230322001	0.667	2	1.194			230211001	0.317	2	2.228
230322001	0.688	2	1.67			230211001	0.327	2	1.393
230322001	0.708	1	0			230211001	0.337	1	0
230322001	0.729	1	0			230211001	0.347	2	11.347
230322001	0.75	1	0			230211001	0.356	3	0
230322001	0.771	1	0			230211001	0.366	1	0
230322001	0.792	1	0			230211001	0.376	1	0
230322001	0.812	2	1.079			230211001	0.386	2	1.348
230322001	0.833	1	0			230211001	0.396	2	2.544
230322001	0.854	1	0			230211001	0.406	1	0
230322001	0.875	1	0			230211001	0.416	2	4.625
230322001	0.896	1	0			230211001	0.426	2	1.839
230322001	0.917	1	0			230211001	0.436	2	6.598
230322001	0.938	1	0			230211001	0.446	1	0
230322001	0.958	1	0			230211001	0.455	2	1.498
230322001	0.979	1	0			230211001	0.465	2	2.074
230322003	0.022	1	0			230211001	0.475	1	0
230322003	0.043	2	2.184			230211001	0.485	1	0
230322003	0.065	1	0			230211001	0.495	1	0
230322003	0.087	2	2.528			230211001	0.505	2	3.817
230322003	0.109	1	0			230211001	0.515	1	0
230322003	0.13	1	0			230211001	0.525	1	0
230322003	0.152	2	3.105			230211001	0.535	1	0
230322003	0.174	1	0			230211001	0.545	1	0
230322003	0.196	2	1.47			230211001	0.554	1	0
230322003	0.217	1	0			230211001	0.564	1	0
230322003	0.239	1	0			230211001	0.574	1	0
230322003	0.261	1	0			230211001	0.584	2	2.838
230322003	0.283	2	2.877			230211001	0.594	1	0
230322003	0.304	2	1.037			230211001	0.604	2	1.995
230322003	0.326	2	1.131			230211001	0.614	1	0
230322003	0.348	2	1.646			230211001	0.624	1	0
230322003	0.37	3	0			230211001	0.634	1	0
230322003	0.391	2	1.091			230211001	0.644	3	0
230322003	0.413	3	0			230211001	0.653	2	1.345
230322003	0.435	3	0			230211001	0.663	2	1.016
230322003	0.457	2	1.026			230211001	0.673	1	0
230322003	0.478	2	1.748			230211001	0.683	2	1.251
230322003	0.5	3	0			230211001	0.693	2	1.847
230322003	0.522	1	0			230211001	0.703	2	1.303
230322003	0.543	2	1.426			230211001	0.713	2	1.631
230322003	0.565	2	1.166			230211001	0.723	2	2.047
230322003	0.587	2	2.231			230211001	0.733	2	1.242
230322003	0.609	2	1.079			230211001	0.743	2	1.588
230322003	0.63	2	2.414			230211001	0.752	2	3.296
230322003	0.652	2	1.227			230211001	0.762	2	1.058
230322003	0.674	2	1.521			230211001	0.772	1	0
230322003	0.696	4	0			230211001	0.782	1	0
230322003	0.717	2	2.64			230211001	0.792	1	0
230322003	0.739	2	1.345			230211001	0.802	1	0
230322003	0.761	2	1.447			230211001	0.812	2	3.238
230322003	0.783	2	1.589			230211001	0.822	1	0
230322003	0.804	2	2.169			230211001	0.832	1	0
230322003	0.826	3	0			230211001	0.842	1	0
230322003	0.848	1	0			230211001	0.851	3	0
230322003	0.87	2	2.572			230211001	0.861	1	0
230322003	0.891	1	0			230211001	0.871	1	0
230322003	0.913	1	0			230211001	0.881	1	0
230322003	0.935	1	0			230211001	0.891	1	0
230322003	0.957	1	0			230211001	0.901	1	0
230322003	0.978	1	0			230211001	0.911	1	0
230322005	0.019	1	0			230211001	0.921	1	0
230322005	0.038	1	0			230211001	0.931	1	0
230322005	0.058	1	0			230211001	0.941	1	0
230322005	0.077	2	1.283			230211001	0.95	1	0
230322005	0.096	1	0			230211001	0.96	1	0
230322005	0.115	2	3.02			230211001	0.97	1	0
230322005	0.135	2	2.041			230211001	0.98	1	0
230322005	0.154	3	0			230211001	0.99	2	1.107
230322005	0.173	2	1.867			230211002	0.016	2	2.39
230322005	0.192	3	0			230211002	0.033	1	0
230322005	0.212	3	0			230211002	0.049	1	0
230322005	0.231	2	3.382			230211002	0.066	1	0
230322005	0.25	2	3.508			230211002	0.082	1	0
230322005	0.269	2	3.834			230211002	0.098	1	0
230322005	0.288	2	1.948			230211002	0.115	1	0
230322005	0.308	2	1.307			230211002	0.131	1	0
230322005	0.327	2	1.59			230211002	0.148	1	0
230322005	0.346	2	2.551			230211002	0.164	1	0
230322005	0.365	2	2.222			230211002	0.18	1	0
230322005	0.385	2	1.947			230211002	0.197	2	2.144
230322005	0.404	2	1.688			230211002	0.213	2	2.611
230322005	0.423	1	0			230211002	0.23	2	3.611
230322005	0.442	1	0			230211002	0.246	1	0
230322005	0.462	1	0			230211002	0.262	2	3.299
230322005	0.481	1	0			230211002	0.279	2	2.993
230322005	0.5	1	0			230211002	0.295	2	5.075
230322005	0.519	1	0			230211002	0.311	2	2.199
230322005	0.538	2	3.425			230211002	0.328	2	2.158
230322005	0.558	1	0			230211002	0.344	2	2.405
230322005	0.577	2	1.424			230211002	0.361	2	1.021
230322005	0.596	1	0			230211002	0.377	1	0
230322005	0.615	1	0			230211002	0.393	1	0
230322005	0.635	1	0			230211002	0.41	1	0
230322005	0.654	2	1.496			230211002	0.426	2	5.381
230322005	0.673	1	0			230211002	0.443	2	2.542
230322005	0.692	1	0			230211002	0.459	2	4.547
230322005	0.712	1	0			230211002	0.475	2	10.126
230322005	0.731	1	0			230211002	0.492	3	0
230322005	0.75	1	0			230211002	0.508	2	2.318
230322005	0.769	1	0			230211002	0.525	1	0
230322005	0.788	1	0			230211002	0.541	2	4.677
230322005	0.808	1	0			230211002	0.557	1	0
230322005	0.827	1	0			230211002	0.574	1	0
230322005	0.846	1	0			230211002	0.59	1	0
230322005	0.865	1	0			230211002	0.607	2	1.822
230322005	0.885	1	0			230211002	0.623	1	0
230322005	0.904	1	0			230211002	0.639	2	1.125
230322005	0.923	1	0			230211002	0.656	2	3.06
230322005	0.942	1	0			230211002	0.672	1	0
230322005	0.962	1	0			230211002	0.689	2	1.347
230322005	0.981	1	0			230211002	0.705	2	3.668
230322006	0.016	2	2.296			230211002	0.721	2	2.27
230322006	0.033	1	0			230211002	0.738	2	1.536
230322006	0.049	2	11.235			230211002	0.754	1	0
230322006	0.066	1	0			230211002	0.77	2	3.522
230322006	0.082	1	0			230211002	0.787	2	1.162
230322006	0.098	1	0			230211002	0.803	2	1.141
230322006	0.115	1	0			230211002	0.82	2	6.597
230322006	0.131	1	0			230211002	0.836	2	1.238
230322006	0.148	1	0			230211002	0.852	2	1.797
230322006	0.164	1	0			230211002	0.869	1	0
230322006	0.18	1	0			230211002	0.885	2	1.978
230322006	0.197	1	0			230211002	0.902	2	1.433
230322006	0.213	1	0			230211002	0.918	2	1.639
230322006	0.23	1	0			230211002	0.934	2	1.134
230322006	0.246	2	3.521			230211002	0.951	1	0
230322006	0.262	2	1.179			230211002	0.967	1	0
230322006	0.279	1	0			230211002	0.984	1	0
230322006	0.295	1	0			230211004	0.015	2	1.076
230322006	0.311	2	1.085			230211004	0.03	1	0
230322006	0.328	2	2.941			230211004	0.045	2	2.935
230322006	0.344	2	1.067			230211004	0.061	1	0
230322006	0.361	2	4.54			230211004	0.076	1	0
230322006	0.377	2	1.24			230211004	0.091	2	7.793
230322006	0.393	2	4.65			230211004	0.106	2	4.334
230322006	0.41	2	1.773			230211004	0.121	2	5.004
230322006	0.426	2	2.245			230211004	0.136	1	0
230322006	0.443	2	3.396			230211004	0.152	2	3.241
230322006	0.459	2	1.019			230211004	0.167	1	0
230322006	0.475	2	1.239			230211004	0.182	1	0
230322006	0.492	2	1.637			230211004	0.197	1	0
230322006	0.508	2	1.767			230211004	0.212	1	0
230322006	0.525	2	1.744			230211004	0.227	1	0
230322006	0.541	2	7.6			230211004	0.242	1	0
230322006	0.557	2	1.506			230211004	0.258	1	0
230322006	0.574	2	1.952			230211004	0.273	1	0
230322006	0.59	2	2.984			230211004	0.288	1	0
230322006	0.607	2	1.951			230211004	0.303	2	8.086
230322006	0.623	1	0			230211004	0.318	1	0
230322006	0.639	2	1.41			230211004	0.333	1	0
230322006	0.656	2	1.425			230211004	0.348	1	0
230322006	0.672	2	4.472			230211004	0.364	1	0
230322006	0.689	1	0			230211004	0.379	2	1.005
230322006	0.705	1	0			230211004	0.394	1	0
230322006	0.721	1	0			230211004	0.409	2	2.916
230322006	0.738	1	0			230211004	0.424	2	1.09
230322006	0.754	2	1.381			230211004	0.439	2	4.138
230322006	0.77	2	1.358			230211004	0.455	2	3.726
230322006	0.787	1	0			230211004	0.47	2	4.473
230322006	0.803	1	0			230211004	0.485	2	2.606
230322006	0.82	1	0			230211004	0.5	1	0
230322006	0.836	1	0			230211004	0.515	2	1.631
230322006	0.852	1	0			230211004	0.53	1	0
230322006	0.869	1	0			230211004	0.545	1	0
230322006	0.885	1	0			230211004	0.561	2	3.468
230322006	0.902	1	0			230211004	0.576	2	4.869
230322006	0.918	1	0			230211004	0.591	2	3.172
230322006	0.934	1	0			230211004	0.606	1	0
230322006	0.951	1	0			230211004	0.621	2	5.364
230322006	0.967	1	0			230211004	0.636	1	0
230322006	0.984	1	0			230211004	0.652	2	1.486
230322012	0.02	1	0			230211004	0.667	2	3.34
230322012	0.041	1	0			230211004	0.682	1	0
230322012	0.061	1	0			230211004	0.697	1	0
230322012	0.082	1	0			230211004	0.712	1	0
230322012	0.102	2	1.874			230211004	0.727	1	0
230322012	0.122	1	0			230211004	0.742	1	0
230322012	0.143	2	1.753			230211004	0.758	1	0
230322012	0.163	1	0			230211004	0.773	1	0
230322012	0.184	1	0			230211004	0.788	1	0
230322012	0.204	2	2.688			230211004	0.803	2	1.765
230322012	0.224	1	0			230211004	0.818	2	1.189
230322012	0.245	1	0			230211004	0.833	2	1.008
230322012	0.265	2	1.383			230211004	0.848	1	0
230322012	0.286	2	2.602			230211004	0.864	2	3.267
230322012	0.306	1	0			230211004	0.879	2	2.577
230322012	0.327	1	0			230211004	0.894	1	0
230322012	0.347	1	0			230211004	0.909	1	0
230322012	0.367	2	6.309			230211004	0.924	2	2.024
230322012	0.388	1	0			230211004	0.939	1	0
230322012	0.408	1	0			230211004	0.955	1	0
230322012	0.429	1	0			230211004	0.97	1	0
230322012	0.449	2	1.302			230211004	0.985	1	0
230322012	0.469	1	0			230211005	0.018	1	0
230322012	0.49	1	0			230211005	0.036	2	1.003
230322012	0.51	1	0			230211005	0.054	1	0
230322012	0.531	1	0			230211005	0.071	2	6.068
230322012	0.551	1	0			230211005	0.089	1	0
230322012	0.571	2	1.453			230211005	0.107	2	4.283
230322012	0.592	1	0			230211005	0.125	2	2.92
230322012	0.612	2	2.919			230211005	0.143	3	0
230322012	0.633	2	2.201			230211005	0.161	2	5.276
230322012	0.653	2	3.888			230211005	0.179	2	2.246
230322012	0.673	2	1.9			230211005	0.196	2	3.203
230322012	0.694	1	0			230211005	0.214	2	2.497
230322012	0.714	1	0			230211005	0.232	3	0
230322012	0.735	2	1.674			230211005	0.25	2	2.477
230322012	0.755	1	0			230211005	0.268	1	0
230322012	0.796	2	1.24			230211005	0.286	2	2.85
230322012	0.816	1	0			230211005	0.304	2	8.7
230322012	0.837	1	0			230211005	0.321	2	3.768
230322012	0.857	1	0			230211005	0.339	2	2.995
230322012	0.878	1	0			230211005	0.357	2	5.296
230322012	0.898	1	0			230211005	0.375	2	3.792
230322012	0.918	1	0			230211005	0.393	2	2.94
230322012	0.939	1	0			230211005	0.411	2	3.277
230322012	0.959	1	0			230211005	0.429	2	3.104
230322012	0.98	1	0			230211005	0.446	1	0
230322018	0.023	1	0			230211005	0.464	3	0
230322018	0.045	1	0			230211005	0.482	1	0
230322018	0.068	1	0			230211005	0.5	2	3.706
230322018	0.091	2	3.75			230211005	0.518	2	2.959
230322018	0.114	2	2.16			230211005	0.536	1	0
230322018	0.136	1	0			230211005	0.554	2	1.053
230322018	0.159	2	2.341			230211005	0.571	3	0
230322018	0.182	2	4.718			230211005	0.589	2	1.244
230322018	0.205	2	1.397			230211005	0.607	2	3.462
230322018	0.227	1	0			230211005	0.625	2	1.688
230322018	0.25	2	3.655			230211005	0.643	2	1.105
230322018	0.273	2	2.841			230211005	0.661	1	0
230322018	0.295	2	2.696			230211005	0.679	1	0
230322018	0.318	1	0			230211005	0.696	1	0
230322018	0.341	2	2.57			230211005	0.714	1	0
230322018	0.364	1	0			230211005	0.732	1	0
230322018	0.386	2	1.542			230211005	0.75	1	0
230322018	0.409	2	2.188			230211005	0.768	1	0
230322018	0.432	1	0			230211005	0.786	1	0
230322018	0.455	1	0			230211005	0.804	1	0
230322018	0.477	2	1.349			230211005	0.821	2	1.061
230322018	0.5	2	1.268			230211005	0.839	2	1.154
230322018	0.523	1	0			230211005	0.857	2	1.191
230322018	0.545	2	2.684			230211005	0.875	2	1.107
230322018	0.568	2	2.091			230211005	0.893	2	1.197
230322018	0.591	2	3.77			230211005	0.911	2	1.582
230322018	0.614	1	0			230211005	0.929	2	1.151
230322018	0.636	2	2.461			230211005	0.946	1	0
230322018	0.659	1	0			230211005	0.964	1	0
230322018	0.682	1	0			230211005	0.982	1	0
230322018	0.705	1	0			230211006	0.014	3	0
230322018	0.727	1	0			230211006	0.027	1	0
230322018	0.75	1	0			230211006	0.041	1	0
230322018	0.773	1	0			230211006	0.055	1	0
230322018	0.795	1	0			230211006	0.068	1	0
230322018	0.818	1	0			230211006	0.082	1	0
230322018	0.841	2	1.246			230211006	0.096	1	0
230322018	0.864	2	2.087			230211006	0.11	1	0
230322018	0.886	2	1.24			230211006	0.123	2	2.831
230322018	0.909	1	0			230211006	0.137	2	1.983
230322018	0.932	1	0			230211006	0.151	2	2.246
230322018	0.955	1	0			230211006	0.164	2	2.076
230322018	0.977	1	0			230211006	0.178	2	2.742
230322020	0.02	1	0			230211006	0.192	2	5.089
230322020	0.041	2	1.134			230211006	0.205	2	3.03
230322020	0.061	2	2.433			230211006	0.219	2	2.707
230322020	0.082	2	2.282			230211006	0.233	2	2.533
230322020	0.102	3	0			230211006	0.247	2	3.055
230322020	0.122	2	4.684			230211006	0.26	2	2.836
230322020	0.143	2	2.3			230211006	0.274	2	5.35
230322020	0.163	3	0			230211006	0.288	3	0
230322020	0.184	2	2.165			230211006	0.301	2	2.604
230322020	0.204	2	1.33			230211006	0.315	3	0
230322020	0.224	2	1.627			230211006	0.329	2	1.978
230322020	0.245	2	2.344			230211006	0.342	1	0
230322020	0.265	2	1.084			230211006	0.356	2	1.31
230322020	0.286	2	3.277			230211006	0.37	2	1.838
230322020	0.306	2	1.256			230211006	0.384	2	1.608
230322020	0.327	2	1.487			230211006	0.397	2	3.323
230322020	0.347	2	3.569			230211006	0.411	2	1.538
230322020	0.367	2	2.415			230211006	0.425	2	2.6
230322020	0.388	2	1.973			230211006	0.438	2	2.53
230322020	0.408	2	1.955			230211006	0.452	2	4.151
230322020	0.429	2	1.463			230211006	0.466	2	2.314
230322020	0.449	1	0			230211006	0.479	2	4.31
230322020	0.469	2	4.448			230211006	0.493	2	3.623
230322020	0.49	1	0			230211006	0.507	1	0
230322020	0.51	2	2.534			230211006	0.521	1	0
230322020	0.531	1	0			230211006	0.534	1	0
230322020	0.551	2	1.356			230211006	0.548	1	0
230322020	0.571	2	1.018			230211006	0.562	1	0
230322020	0.592	2	1.223			230211006	0.575	1	0
230322020	0.612	2	1.199			230211006	0.589	1	0
230322020	0.633	2	1.095			230211006	0.603	1	0
230322020	0.653	2	1.204			230211006	0.616	1	0
230322020	0.673	1	0			230211006	0.63	1	0
230322020	0.694	1	0			230211006	0.644	1	0
230322020	0.714	2	1.143			230211006	0.658	2	1.705
230322020	0.735	1	0			230211006	0.671	2	1.228
230322020	0.755	1	0			230211006	0.685	1	0
230322020	0.776	1	0			230211006	0.699	2	1.057
230322020	0.796	1	0			230211006	0.712	2	1.388
230322020	0.816	1	0			230211006	0.726	1	0
230322020	0.837	1	0			230211006	0.74	1	0
230322020	0.857	1	0			230211006	0.753	1	0
230322020	0.878	1	0			230211006	0.767	2	1.52
230322020	0.898	1	0			230211006	0.781	1	0
230322020	0.918	1	0			230211006	0.795	1	0
230322020	0.939	1	0			230211006	0.808	1	0
230322020	0.959	1	0			230211006	0.822	2	21.677
230322020	0.98	1	0			230211006	0.836	2	1.57
230322023	0.016	1	0			230211006	0.849	1	0
230322023	0.033	1	0			230211006	0.863	1	0
230322023	0.049	1	0			230211006	0.877	1	0
230322023	0.066	1	0			230211006	0.89	2	15.788
230322023	0.082	2	7.618			230211006	0.904	1	0
230322023	0.098	1	0			230211006	0.918	1	0
230322023	0.115	1	0			230211006	0.932	1	0
230322023	0.131	1	0			230211006	0.945	1	0
230322023	0.148	2	3.154			230211006	0.959	1	0
230322023	0.164	1	0			230211006	0.973	1	0
230322023	0.18	2	2.169			230211006	0.986	1	0
230322023	0.197	2	3.014			230211007	0.018	1	0
230322023	0.213	1	0			230211007	0.036	3	0
230322023	0.23	2	3.526			230211007	0.054	1	0
230322023	0.246	2	2.368			230211007	0.071	2	1.133
230322023	0.262	2	1.719			230211007	0.089	4	0
230322023	0.279	2	1.872			230211007	0.107	2	1.322
230322023	0.295	2	1.352			230211007	0.125	2	3.116
230322023	0.311	2	2.174			230211007	0.143	3	0
230322023	0.328	2	2.441			230211007	0.161	1	0
230322023	0.344	2	1.618			230211007	0.179	3	0
230322023	0.361	1	0			230211007	0.196	3	0
230322023	0.377	2	1.284			230211007	0.214	3	0
230322023	0.393	1	0			230211007	0.232	2	5.211
230322023	0.41	1	0			230211007	0.25	2	2.023
230322023	0.426	2	1.226			230211007	0.268	3	0
230322023	0.443	2	4.07			230211007	0.286	3	0
230322023	0.459	2	1.812			230211007	0.304	3	0
230322023	0.475	2	1.215			230211007	0.321	2	1.095
230322023	0.492	1	0			230211007	0.339	2	3.34
230322023	0.508	2	2.89			230211007	0.357	2	6.828
230322023	0.525	2	2.102			230211007	0.375	2	3.667
230322023	0.541	1	0			230211007	0.393	2	2.534
230322023	0.557	2	3.102			230211007	0.411	2	2.653
230322023	0.574	2	1.817			230211007	0.429	2	1.112
230322023	0.59	1	0			230211007	0.446	1	0
230322023	0.607	1	0			230211007	0.464	2	3.425
230322023	0.623	1	0			230211007	0.482	2	4.563
230322023	0.639	2	2.435			230211007	0.5	2	2.065
230322023	0.656	2	1.467			230211007	0.518	2	2.208
230322023	0.672	1	0			230211007	0.536	2	2.581
230322023	0.689	2	2.533			230211007	0.554	2	3.2
230322023	0.705	1	0			230211007	0.571	2	2.476
230322023	0.721	1	0			230211007	0.589	2	2.337
230322023	0.738	1	0			230211007	0.607	2	2.466
230322023	0.754	1	0			230211007	0.625	2	1.137
230322023	0.77	1	0			230211007	0.643	2	1.265
230322023	0.787	1	0			230211007	0.661	2	3.623
230322023	0.803	1	0			230211007	0.679	2	3.134
230322023	0.82	1	0			230211007	0.696	2	1.749
230322023	0.836	1	0			230211007	0.714	2	1.085
230322023	0.852	1	0			230211007	0.732	2	2.39
230322023	0.869	1	0			230211007	0.75	1	0
230322023	0.885	1	0			230211007	0.768	2	1.105
230322023	0.902	1	0			230211007	0.786	1	0
230322023	0.918	1	0			230211007	0.804	1	0
230322023	0.934	1	0			230211007	0.821	1	0
230322023	0.951	1	0			230211007	0.839	1	0
230322023	0.967	1	0			230211007	0.857	2	1.832
230322023	0.984	1	0			230211007	0.875	2	1.628
230322024	0.02	1	0			230211007	0.893	2	4.42
230322024	0.041	1	0			230211007	0.911	2	1.399
230322024	0.061	1	0			230211007	0.929	1	0
230322024	0.082	1	0			230211007	0.946	2	1.1
230322024	0.102	1	0			230211007	0.964	1	0
230322024	0.122	1	0			230211007	0.982	1	0
230322024	0.143	2	1.028			230211008	0.017	2	2.643
230322024	0.163	2	1.472			230211008	0.034	3	0
230322024	0.184	2	2.675			230211008	0.052	3	0
230322024	0.204	2	4.273			230211008	0.069	2	2.068
230322024	0.224	1	0			230211008	0.086	2	1.142
230322024	0.245	1	0			230211008	0.103	3	0
230322024	0.265	2	3.595			230211008	0.121	3	0
230322024	0.286	1	0			230211008	0.138	3	0
230322024	0.306	1	0			230211008	0.155	3	0
230322024	0.327	1	0			230211008	0.172	3	0
230322024	0.347	2	1.043			230211008	0.19	3	0
230322024	0.367	2	4.092			230211008	0.207	2	3.081
230322024	0.388	2	4.07			230211008	0.224	3	0
230322024	0.408	1	0			230211008	0.241	3	0
230322024	0.429	1	0			230211008	0.259	2	1.046
230322024	0.449	2	1.951			230211008	0.276	2	8.334
230322024	0.469	2	3.732			230211008	0.293	2	7.467
230322024	0.49	2	1.695			230211008	0.31	1	0
230322024	0.51	1	0			230211008	0.328	1	0
230322024	0.531	1	0			230211008	0.345	2	7.393
230322024	0.551	1	0			230211008	0.362	2	5.231
230322024	0.571	2	1.329			230211008	0.379	2	4.518
230322024	0.592	1	0			230211008	0.397	2	8.778
230322024	0.612	1	0			230211008	0.414	2	2.579
230322024	0.633	1	0			230211008	0.431	2	3.462
230322024	0.653	1	0			230211008	0.448	2	3.066
230322024	0.673	1	0			230211008	0.466	2	1.19
230322024	0.694	1	0			230211008	0.483	1	0
230322024	0.714	2	1.961			230211008	0.5	1	0
230322024	0.735	1	0			230211008	0.517	2	2.07
230322024	0.755	1	0			230211008	0.534	1	0
230322024	0.776	2	2.606			230211008	0.552	1	0
230322024	0.796	2	2.053			230211008	0.569	2	1.695
230322024	0.816	2	1.409			230211008	0.586	1	0
230322024	0.837	2	2.159			230211008	0.603	1	0
230322024	0.857	2	2.642			230211008	0.621	1	0
230322024	0.878	1	0			230211008	0.638	1	0
230322024	0.898	1	0			230211008	0.655	1	0
230322024	0.918	1	0			230211008	0.672	1	0
230322024	0.939	1	0			230211008	0.69	2	5.704
230322024	0.959	1	0			230211008	0.707	2	1.209
230322024	0.98	1	0			230211008	0.724	1	0
230322031	0.043	2	7.397			230211008	0.741	2	1.791
230322031	0.064	1	0			230211008	0.759	1	0
230322031	0.085	1	0			230211008	0.776	1	0
230322031	0.106	2	3.055			230211008	0.793	2	1.501
230322031	0.128	2	3.95			230211008	0.81	2	3.056
230322031	0.149	2	1.725			230211008	0.828	1	0
230322031	0.17	1	0			230211008	0.845	1	0
230322031	0.191	3	0			230211008	0.862	1	0
230322031	0.213	1	0			230211008	0.879	2	1.163
230322031	0.234	2	1.21			230211008	0.897	1	0
230322031	0.255	3	0			230211008	0.914	1	0
230322031	0.277	2	1.081			230211008	0.931	1	0
230322031	0.298	1	0			230211008	0.948	1	0
230322031	0.319	1	0			230211008	0.966	1	0
230322031	0.34	1	0			230211008	0.983	3	0
230322031	0.362	2	4.059			230211009	0.018	1	0
230322031	0.383	2	3.52			230211009	0.036	2	3.317
230322031	0.404	2	7.717			230211009	0.055	2	1.216
230322031	0.426	4	0			230211009	0.073	2	2.404
230322031	0.447	2	6.361			230211009	0.091	1	0
230322031	0.468	1	0			230211009	0.109	2	5.553
230322031	0.489	1	0			230211009	0.127	3	0
230322031	0.511	1	0			230211009	0.145	3	0
230322031	0.532	1	0			230211009	0.164	3	0
230322031	0.553	1	0			230211009	0.182	2	2.41
230322031	0.574	2	1.389			230211009	0.2	2	1.06
230322031	0.596	2	2.187			230211009	0.218	3	0
230322031	0.617	2	1.768			230211009	0.236	3	0
230322031	0.638	2	1.051			230211009	0.255	3	0
230322031	0.66	2	1.019			230211009	0.273	2	2.107
230322031	0.681	2	1.315			230211009	0.291	2	1.978
230322031	0.702	1	0			230211009	0.309	2	1.627
230322031	0.723	1	0			230211009	0.327	2	1.141
230322031	0.745	1	0			230211009	0.345	2	1.456
230322031	0.766	2	3.212			230211009	0.364	2	3.165
230322031	0.787	1	0			230211009	0.382	2	2.36
230322031	0.809	1	0			230211009	0.4	2	2.106
230322031	0.83	1	0			230211009	0.418	2	3.08
230322031	0.851	1	0			230211009	0.436	2	1.312
230322031	0.872	1	0			230211009	0.455	2	1.172
230322031	0.894	1	0			230211009	0.473	2	3.197
230322031	0.915	1	0			230211009	0.491	2	3.19
230322031	0.936	1	0			230211009	0.509	2	2.977
230322031	0.957	1	0			230211009	0.527	2	2.149
230322031	0.979	1	0			230211009	0.545	2	1.255
230322032	0.023	1	0			230211009	0.564	2	3.027
230322032	0.047	1	0			230211009	0.582	2	2.334
230322032	0.07	1	0			230211009	0.6	1	0
230322032	0.093	2	1.055			230211009	0.618	1	0
230322032	0.116	1	0			230211009	0.636	2	1.138
230322032	0.14	2	1.26			230211009	0.655	2	1.52
230322032	0.163	1	0			230211009	0.673	1	0
230322032	0.186	2	4.54			230211009	0.691	1	0
230322032	0.209	2	1.417			230211009	0.709	1	0
230322032	0.233	1	0			230211009	0.727	1	0
230322032	0.256	1	0			230211009	0.745	1	0
230322032	0.279	2	1.589			230211009	0.764	1	0
230322032	0.302	3	0			230211009	0.782	1	0
230322032	0.326	1	0			230211009	0.8	1	0
230322032	0.349	2	2.759			230211009	0.818	1	0
230322032	0.372	2	2.921			230211009	0.836	1	0
230322032	0.395	1	0			230211009	0.855	1	0
230322032	0.419	1	0			230211009	0.873	1	0
230322032	0.442	2	2.402			230211009	0.891	1	0
230322032	0.465	1	0			230211009	0.909	1	0
230322032	0.488	2	3.988			230211009	0.927	1	0
230322032	0.512	2	3.822			230211009	0.945	1	0
230322032	0.535	1	0			230211009	0.964	1	0
230322032	0.558	1	0			230211009	0.982	1	0
230322032	0.581	2	2.022			230211010	0.02	1	0
230322032	0.605	1	0			230211010	0.039	1	0
230322032	0.628	1	0			230211010	0.059	2	2.369
230322032	0.651	1	0			230211010	0.078	2	1.122
230322032	0.674	1	0			230211010	0.098	2	4.846
230322032	0.698	1	0			230211010	0.118	2	1.931
230322032	0.721	1	0			230211010	0.137	2	5.748
230322032	0.744	1	0			230211010	0.157	2	2.855
230322032	0.767	1	0			230211010	0.176	2	3.174
230322032	0.791	1	0			230211010	0.196	2	2.038
230322032	0.814	2	1.032			230211010	0.216	2	4.432
230322032	0.837	2	1.65			230211010	0.235	2	2.971
230322032	0.86	2	1.172			230211010	0.255	2	1.106
230322032	0.884	1	0			230211010	0.275	2	2.913
230322032	0.907	1	0			230211010	0.294	2	4.171
230322032	0.93	1	0			230211010	0.314	1	0
230322032	0.953	1	0			230211010	0.333	1	0
230322032	0.977	1	0			230211010	0.353	1	0
230322038	0.023	1	0			230211010	0.373	1	0
230322038	0.045	2	2.714			230211010	0.392	2	1.806
230322038	0.068	1	0			230211010	0.412	2	5.495
230322038	0.091	1	0			230211010	0.431	1	0
230322038	0.114	1	0			230211010	0.451	1	0
230322038	0.136	1	0			230211010	0.471	2	2.476
230322038	0.159	2	1.422			230211010	0.49	2	4.816
230322038	0.182	1	0			230211010	0.51	2	1.241
230322038	0.205	2	1.51			230211010	0.529	2	1.157
230322038	0.227	1	0			230211010	0.549	2	5.052
230322038	0.25	2	1.406			230211010	0.569	2	4.258
230322038	0.273	2	1.624			230211010	0.588	2	1.719
230322038	0.295	2	1.523			230211010	0.608	1	0
230322038	0.318	2	2.665			230211010	0.627	1	0
230322038	0.341	2	3.254			230211010	0.647	1	0
230322038	0.364	1	0			230211010	0.667	1	0
230322038	0.386	2	2.385			230211010	0.686	1	0
230322038	0.409	2	4.709			230211010	0.706	1	0
230322038	0.432	2	1.259			230211010	0.725	2	1.445
230322038	0.455	2	2.671			230211010	0.745	1	0
230322038	0.477	1	0			230211010	0.765	2	3.635
230322038	0.5	1	0			230211010	0.784	2	2.685
230322038	0.523	1	0			230211010	0.804	2	2.637
230322038	0.545	1	0			230211010	0.824	2	2.434
230322038	0.568	2	1.553			230211010	0.843	2	4.425
230322038	0.591	1	0			230211010	0.863	2	1.201
230322038	0.614	2	2.264			230211010	0.882	1	0
230322038	0.636	1	0			230211010	0.902	2	4.246
230322038	0.659	2	1.107			230211010	0.922	1	0
230322038	0.682	2	1.855			230211010	0.941	1	0
230322038	0.705	2	3.539			230211010	0.961	1	0
230322038	0.727	2	1.202			230211010	0.98	1	0
230322038	0.75	2	1.387			230211011	0.017	1	0
230322038	0.773	2	1.456			230211011	0.033	2	1.416
230322038	0.795	2	1.02			230211011	0.05	1	0
230322038	0.818	2	1.138			230211011	0.067	2	2.121
230322038	0.841	3	0			230211011	0.083	1	0
230322038	0.864	2	2.853			230211011	0.1	2	2.159
230322038	0.886	2	1.56			230211011	0.117	2	2.254
230322038	0.909	2	1.102			230211011	0.133	2	1.546
230322038	0.932	3	0			230211011	0.15	1	0
230322038	0.955	1	0			230211011	0.167	2	2.883
230322038	0.977	1	0			230211011	0.183	1	0
230322039	0.022	1	0			230211011	0.2	1	0
230322039	0.043	1	0			230211011	0.217	1	0
230322039	0.065	2	4.296			230211011	0.233	1	0
230322039	0.087	2	2.109			230211011	0.25	1	0
230322039	0.109	2	2.796			230211011	0.267	2	1.881
230322039	0.13	2	1.473			230211011	0.283	2	1.046
230322039	0.152	3	0			230211011	0.3	2	1.15
230322039	0.174	2	2.564			230211011	0.317	2	1.407
230322039	0.196	2	1.047			230211011	0.333	3	0
230322039	0.217	2	3.303			230211011	0.35	2	3.425
230322039	0.239	1	0			230211011	0.367	2	3.265
230322039	0.261	2	2.304			230211011	0.383	2	3.107
230322039	0.283	2	2.854			230211011	0.4	2	1.628
230322039	0.304	3	0			230211011	0.417	2	4.043
230322039	0.326	2	1.64			230211011	0.433	1	0
230322039	0.348	1	0			230211011	0.45	2	1.503
230322039	0.37	1	0			230211011	0.467	1	0
230322039	0.391	2	1.589			230211011	0.483	1	0
230322039	0.413	2	2.298			230211011	0.5	1	0
230322039	0.435	1	0			230211011	0.517	2	1.266
230322039	0.457	2	3.386			230211011	0.533	1	0
230322039	0.478	2	2.692			230211011	0.55	1	0
230322039	0.5	2	1.436			230211011	0.567	1	0
230322039	0.522	2	1.111			230211011	0.583	1	0
230322039	0.543	1	0			230211011	0.6	1	0
230322039	0.565	2	5.448			230211011	0.617	2	1.406
230322039	0.587	1	0			230211011	0.633	2	1.36
230322039	0.609	1	0			230211011	0.65	1	0
230322039	0.63	1	0			230211011	0.667	2	1.31
230322039	0.652	2	1.054			230211011	0.683	2	1.045
230322039	0.674	1	0			230211011	0.7	2	1.912
230322039	0.696	1	0			230211011	0.717	2	1.534
230322039	0.717	2	4.96			230211011	0.733	2	1.257
230322039	0.739	1	0			230211011	0.75	2	2.501
230322039	0.761	1	0			230211011	0.767	2	1.137
230322039	0.783	1	0			230211011	0.783	2	1.004
230322039	0.804	1	0			230211011	0.8	2	1.731
230322039	0.826	1	0			230211011	0.817	2	1.211
230322039	0.848	1	0			230211011	0.833	2	1.055
230322039	0.87	1	0			230211011	0.85	2	1.211
230322039	0.891	1	0			230211011	0.867	2	1.091
230322039	0.913	1	0			230211011	0.883	2	1.313
230322039	0.935	1	0			230211011	0.9	1	0
230322039	0.957	1	0			230211011	0.917	1	0
230322039	0.978	1	0			230211011	0.933	1	0
230322044	0.021	1	0			230211011	0.95	1	0
230322044	0.043	1	0			230211011	0.967	2	13.226
230322044	0.064	1	0			230211011	0.983	1	0
230322044	0.085	2	2.06			230211012	0.019	2	1.481
230322044	0.106	2	2.198			230211012	0.038	1	0
230322044	0.128	2	3.766			230211012	0.057	2	1.798
230322044	0.149	2	1.013			230211012	0.075	1	0
230322044	0.17	2	1.794			230211012	0.094	1	0
230322044	0.191	2	1.86			230211012	0.113	2	1.571
230322044	0.213	2	2.381			230211012	0.132	4	0
230322044	0.234	2	1.223			230211012	0.151	2	4.909
230322044	0.255	2	3.113			230211012	0.17	1	0
230322044	0.277	2	1.919			230211012	0.189	2	5.905
230322044	0.298	1	0			230211012	0.208	1	0
230322044	0.319	2	1.766			230211012	0.226	1	0
230322044	0.34	2	2.32			230211012	0.245	3	0
230322044	0.362	2	1.778			230211012	0.264	1	0
230322044	0.383	2	3.013			230211012	0.283	1	0
230322044	0.404	2	2.9			230211012	0.302	3	0
230322044	0.426	2	1.079			230211012	0.321	3	0
230322044	0.447	2	1.552			230211012	0.34	2	6.324
230322044	0.468	2	1.075			230211012	0.358	2	4.076
230322044	0.489	1	0			230211012	0.377	2	3.058
230322044	0.511	3	0			230211012	0.396	2	3.499
230322044	0.532	2	2.839			230211012	0.415	2	5.335
230322044	0.553	2	2.636			230211012	0.434	2	1.163
230322044	0.574	1	0			230211012	0.453	2	3.423
230322044	0.596	2	1.184			230211012	0.472	2	3.922
230322044	0.617	1	0			230211012	0.491	2	2.886
230322044	0.638	2	2.563			230211012	0.509	2	1.833
230322044	0.66	1	0			230211012	0.528	1	0
230322044	0.681	2	1.292			230211012	0.547	1	0
230322044	0.702	1	0			230211012	0.566	1	0
230322044	0.723	1	0			230211012	0.585	2	3.545
230322044	0.745	1	0			230211012	0.604	1	0
230322044	0.766	1	0			230211012	0.623	2	2.763
230322044	0.787	1	0			230211012	0.642	1	0
230322044	0.809	1	0			230211012	0.66	1	0
230322044	0.83	1	0			230211012	0.679	1	0
230322044	0.851	1	0			230211012	0.698	1	0
230322044	0.872	1	0			230211012	0.717	1	0
230322044	0.894	1	0			230211012	0.736	1	0
230322044	0.915	1	0			230211012	0.755	1	0
230322044	0.936	1	0			230211012	0.774	1	0
230322044	0.957	1	0			230211012	0.792	1	0
230322044	0.979	1	0			230211012	0.811	1	0
230322047	0.02	1	0			230211012	0.83	1	0
230322047	0.041	1	0			230211012	0.849	1	0
230322047	0.061	1	0			230211012	0.868	1	0
230322047	0.082	1	0			230211012	0.887	1	0
230322047	0.102	1	0			230211012	0.906	1	0
230322047	0.122	2	1.699			230211012	0.925	1	0
230322047	0.143	1	0			230211012	0.943	1	0
230322047	0.163	2	2.326			230211012	0.962	1	0
230322047	0.184	2	1.514			230211012	0.981	1	0
230322047	0.204	2	2.922			230211013	0.019	1	0
230322047	0.224	2	5.044			230211013	0.038	1	0
230322047	0.245	2	2.03			230211013	0.057	2	4.255
230322047	0.265	1	0			230211013	0.075	2	4.082
230322047	0.286	1	0			230211013	0.094	2	2.064
230322047	0.306	2	1.652			230211013	0.113	2	4.021
230322047	0.327	2	1.763			230211013	0.132	3	0
230322047	0.347	2	3.631			230211013	0.151	3	0
230322047	0.367	2	2.865			230211013	0.17	3	0
230322047	0.388	1	0			230211013	0.189	3	0
230322047	0.408	2	1.792			230211013	0.208	2	3.961
230322047	0.429	2	2.947			230211013	0.226	3	0
230322047	0.449	2	2.345			230211013	0.245	2	4.521
230322047	0.469	2	1.367			230211013	0.264	1	0
230322047	0.49	1	0			230211013	0.283	2	1.417
230322047	0.51	2	1.237			230211013	0.302	2	2.326
230322047	0.531	2	1.416			230211013	0.321	1	0
230322047	0.551	1	0			230211013	0.34	2	1.509
230322047	0.571	1	0			230211013	0.358	2	4.739
230322047	0.592	1	0			230211013	0.377	2	1.092
230322047	0.612	2	12.449			230211013	0.396	2	2.763
230322047	0.633	1	0			230211013	0.415	2	1.285
230322047	0.653	2	4.565			230211013	0.434	2	3.537
230322047	0.673	2	3.07			230211013	0.453	2	3.134
230322047	0.694	2	2.106			230211013	0.472	2	1.578
230322047	0.714	2	1.539			230211013	0.491	2	1.572
230322047	0.735	1	0			230211013	0.509	1	0
230322047	0.755	1	0			230211013	0.528	1	0
230322047	0.776	1	0			230211013	0.547	1	0
230322047	0.796	2	2.38			230211013	0.566	1	0
230322047	0.816	2	2.312			230211013	0.585	1	0
230322047	0.837	2	1.835			230211013	0.604	1	0
230322047	0.857	1	0			230211013	0.623	2	1.328
230322047	0.878	1	0			230211013	0.642	1	0
230322047	0.898	1	0			230211013	0.66	1	0
230322047	0.918	1	0			230211013	0.679	1	0
230322047	0.939	1	0			230211013	0.698	1	0
230322047	0.959	1	0			230211013	0.717	2	1.89
230322047	0.98	1	0			230211013	0.736	2	2.834
230322051	0.021	1	0			230211013	0.755	2	1.513
230322051	0.042	2	1.198			230211013	0.774	1	0
230322051	0.062	1	0			230211013	0.792	1	0
230322051	0.083	3	0			230211013	0.811	1	0
230322051	0.104	1	0			230211013	0.83	1	0
230322051	0.125	1	0			230211013	0.849	2	6.515
230322051	0.146	2	3.507			230211013	0.868	1	0
230322051	0.167	1	0			230211013	0.887	2	4.065
230322051	0.188	2	1.492			230211013	0.906	1	0
230322051	0.208	1	0			230211013	0.925	2	16.167
230322051	0.229	2	1.348			230211013	0.943	2	1.172
230322051	0.25	1	0			230211013	0.962	2	1.83
230322051	0.271	2	1.302			230211013	0.981	2	9.38
230322051	0.292	1	0			230211014	0.015	2	1.5
230322051	0.312	2	2.106			230211014	0.029	1	0
230322051	0.333	2	4.195			230211014	0.044	2	1.327
230322051	0.354	2	1.312			230211014	0.059	2	2.527
230322051	0.375	1	0			230211014	0.074	3	0
230322051	0.396	2	2.105			230211014	0.088	3	0
230322051	0.417	2	1.538			230211014	0.103	2	1.196
230322051	0.438	1	0			230211014	0.118	3	0
230322051	0.458	2	3.632			230211014	0.132	2	1.997
230322051	0.479	2	3.017			230211014	0.147	3	0
230322051	0.5	2	2.38			230211014	0.162	2	2.478
230322051	0.521	2	1.16			230211014	0.176	2	7.414
230322051	0.542	2	1.454			230211014	0.191	2	3.46
230322051	0.562	2	1.944			230211014	0.206	1	0
230322051	0.583	2	1.614			230211014	0.221	2	4.47
230322051	0.604	2	1.34			230211014	0.235	2	4.256
230322051	0.625	2	5.107			230211014	0.25	1	0
230322051	0.646	2	1.198			230211014	0.265	1	0
230322051	0.667	2	1.335			230211014	0.279	2	1.635
230322051	0.688	1	0			230211014	0.294	1	0
230322051	0.708	1	0			230211014	0.309	2	4.828
230322051	0.729	1	0			230211014	0.324	2	4.541
230322051	0.75	1	0			230211014	0.338	2	4.999
230322051	0.771	1	0			230211014	0.353	2	1.919
230322051	0.792	1	0			230211014	0.368	2	4.858
230322051	0.812	1	0			230211014	0.382	2	5.613
230322051	0.833	1	0			230211014	0.397	1	0
230322051	0.854	2	2.217			230211014	0.412	2	2.109
230322051	0.875	3	0			230211014	0.426	2	2.504
230322051	0.896	2	1.566			230211014	0.441	2	2.599
230322051	0.917	3	0			230211014	0.456	2	2.843
230322051	0.938	1	0			230211014	0.471	2	2.388
230322051	0.958	1	0			230211014	0.485	2	3.23
230322051	0.979	1	0			230211014	0.5	1	0
230322052	0.019	2	1.802			230211014	0.515	1	0
230322052	0.037	2	3.653			230211014	0.529	1	0
230322052	0.056	2	2.69			230211014	0.544	1	0
230322052	0.074	1	0			230211014	0.559	1	0
230322052	0.093	1	0			230211014	0.574	1	0
230322052	0.111	1	0			230211014	0.588	1	0
230322052	0.13	1	0			230211014	0.603	1	0
230322052	0.148	2	2.446			230211014	0.618	1	0
230322052	0.167	2	3.016			230211014	0.632	1	0
230322052	0.185	2	4.18			230211014	0.647	1	0
230322052	0.204	2	1.509			230211014	0.662	2	2.638
230322052	0.222	2	1.616			230211014	0.676	1	0
230322052	0.241	2	3.328			230211014	0.691	1	0
230322052	0.259	2	2.236			230211014	0.706	1	0
230322052	0.278	2	2.188			230211014	0.721	1	0
230322052	0.296	2	3.759			230211014	0.735	1	0
230322052	0.315	1	0			230211014	0.75	1	0
230322052	0.333	2	1.022			230211014	0.765	1	0
230322052	0.352	2	1.698			230211014	0.779	1	0
230322052	0.37	2	4.342			230211014	0.794	1	0
230322052	0.389	1	0			230211014	0.809	1	0
230322052	0.407	2	5.115			230211014	0.824	1	0
230322052	0.426	2	2.452			230211014	0.838	1	0
230322052	0.444	2	1.885			230211014	0.853	1	0
230322052	0.463	1	0			230211014	0.868	1	0
230322052	0.481	2	1.27			230211014	0.882	1	0
230322052	0.5	2	2.374			230211014	0.897	1	0
230322052	0.519	1	0			230211014	0.912	1	0
230322052	0.537	1	0			230211014	0.926	1	0
230322052	0.556	1	0			230211014	0.941	1	0
230322052	0.574	2	1.053			230211014	0.956	1	0
230322052	0.593	2	2.12			230211014	0.971	1	0
230322052	0.611	2	2.575			230211014	0.985	1	0
230322052	0.63	2	1.264			230211015	0.015	1	0
230322052	0.648	1	0			230211015	0.03	1	0
230322052	0.667	2	1.09			230211015	0.045	1	0
230322052	0.685	2	1.795			230211015	0.061	1	0
230322052	0.704	2	1.164			230211015	0.076	1	0
230322052	0.722	2	3.792			230211015	0.091	1	0
230322052	0.741	2	2.09			230211015	0.106	1	0
230322052	0.759	2	1.34			230211015	0.121	1	0
230322052	0.778	2	1.332			230211015	0.136	1	0
230322052	0.796	2	1.48			230211015	0.152	1	0
230322052	0.815	1	0			230211015	0.167	2	2.737
230322052	0.833	1	0			230211015	0.182	1	0
230322052	0.852	1	0			230211015	0.197	1	0
230322052	0.87	1	0			230211015	0.212	1	0
230322052	0.889	1	0			230211015	0.227	2	4.318
230322052	0.907	1	0			230211015	0.242	2	3.398
230322052	0.926	1	0			230211015	0.258	2	4.263
230322052	0.944	1	0			230211015	0.273	2	3.675
230322052	0.963	1	0			230211015	0.288	1	0
230322052	0.981	1	0			230211015	0.303	2	2.231
230322054	0.023	1	0			230211015	0.318	2	3.857
230322054	0.045	1	0			230211015	0.333	2	2.731
230322054	0.068	1	0			230211015	0.348	1	0
230322054	0.091	2	1.05			230211015	0.364	2	3.943
230322054	0.114	2	1.776			230211015	0.379	2	3.345
230322054	0.136	2	2.754			230211015	0.394	2	5.918
230322054	0.159	2	1.928			230211015	0.409	1	0
230322054	0.182	1	0			230211015	0.424	1	0
230322054	0.205	3	0			230211015	0.439	1	0
230322054	0.227	2	1.53			230211015	0.455	2	9.157
230322054	0.25	2	1.14			230211015	0.47	1	0
230322054	0.273	2	1.541			230211015	0.485	1	0
230322054	0.295	2	1.306			230211015	0.5	1	0
230322054	0.318	2	1.443			230211015	0.515	2	4.75
230322054	0.341	2	1.809			230211015	0.53	1	0
230322054	0.364	2	1.205			230211015	0.545	1	0
230322054	0.386	2	2.269			230211015	0.561	1	0
230322054	0.409	2	2.105			230211015	0.576	1	0
230322054	0.432	2	1.284			230211015	0.591	2	4.547
230322054	0.455	2	1.234			230211015	0.606	1	0
230322054	0.477	2	1.288			230211015	0.621	2	2.65
230322054	0.5	1	0			230211015	0.636	1	0
230322054	0.523	2	1.867			230211015	0.652	1	0
230322054	0.545	2	1.389			230211015	0.667	3	0
230322054	0.568	2	2.371			230211015	0.682	2	1.716
230322054	0.591	3	0			230211015	0.697	1	0
230322054	0.614	2	1.913			230211015	0.712	2	1.086
230322054	0.636	2	1.409			230211015	0.727	2	1.001
230322054	0.659	2	1.465			230211015	0.742	1	0
230322054	0.682	1	0			230211015	0.758	2	1.513
230322054	0.705	1	0			230211015	0.773	2	1.024
230322054	0.727	1	0			230211015	0.788	2	1.276
230322054	0.75	1	0			230211015	0.803	2	1.096
230322054	0.773	1	0			230211015	0.818	2	1.23
230322054	0.795	1	0			230211015	0.833	2	1.114
230322054	0.818	1	0			230211015	0.848	1	0
230322054	0.841	2	14.685			230211015	0.864	2	1.237
230322054	0.864	1	0			230211015	0.879	2	2.031
230322054	0.886	1	0			230211015	0.894	2	1.301
230322054	0.909	1	0			230211015	0.909	1	0
230322054	0.932	2	2.868			230211015	0.924	2	1.182
230322054	0.955	1	0			230211015	0.939	2	1.241
230322054	0.977	1	0			230211015	0.955	2	2.186
230322057	0.024	2	3.133			230211015	0.97	2	2.233
230322057	0.048	2	5.584			230211015	0.985	1	0
230322057	0.071	3	0			230211018	0.024	1	0
230322057	0.095	2	1.471			230211018	0.048	2	5.356
230322057	0.119	2	3.215			230211018	0.071	3	0
230322057	0.143	2	1.288			230211018	0.095	3	0
230322057	0.167	1	0			230211018	0.119	2	1.485
230322057	0.19	2	2.524			230211018	0.143	2	1.702
230322057	0.214	1	0			230211018	0.167	2	1.078
230322057	0.238	2	1.56			230211018	0.19	3	0
230322057	0.262	2	1.202			230211018	0.214	2	1.907
230322057	0.286	1	0			230211018	0.238	2	6.37
230322057	0.31	1	0			230211018	0.262	2	2.046
230322057	0.333	2	1.476			230211018	0.286	1	0
230322057	0.357	3	0			230211018	0.31	2	2.276
230322057	0.381	2	1.525			230211018	0.333	2	13.961
230322057	0.405	2	1.82			230211018	0.357	2	2.54
230322057	0.429	2	1.51			230211018	0.381	2	3.404
230322057	0.452	2	1.573			230211018	0.405	2	3.316
230322057	0.476	1	0			230211018	0.429	2	3.576
230322057	0.5	1	0			230211018	0.452	2	2.045
230322057	0.524	1	0			230211018	0.476	2	3.855
230322057	0.548	2	2.181			230211018	0.5	2	1.421
230322057	0.571	1	0			230211018	0.524	1	0
230322057	0.595	1	0			230211018	0.548	1	0
230322057	0.619	1	0			230211018	0.571	1	0
230322057	0.643	2	7.228			230211018	0.595	2	1.843
230322057	0.667	1	0			230211018	0.619	2	1.201
230322057	0.69	1	0			230211018	0.643	2	1.247
230322057	0.714	1	0			230211018	0.667	2	1.105
230322057	0.738	1	0			230211018	0.69	2	1.395
230322057	0.762	1	0			230211018	0.714	2	3.799
230322057	0.786	2	1.598			230211018	0.738	3	0
230322057	0.81	1	0			230211018	0.762	2	1.582
230322057	0.833	1	0			230211018	0.786	2	1.152
230322057	0.857	1	0			230211018	0.81	2	1.01
230322057	0.881	2	1.216			230211018	0.833	3	0
230322057	0.905	1	0			230211018	0.857	2	1.174
230322057	0.929	1	0			230211018	0.881	1	0
230322057	0.952	1	0			230211018	0.905	1	0
230322057	0.976	1	0			230211018	0.929	2	3.144
230322058	0.023	1	0			230211018	0.952	1	0
230322058	0.045	1	0			230211018	0.976	1	0
230322058	0.068	1	0			230211019	0.013	1	0
230322058	0.091	1	0			230211019	0.026	1	0
230322058	0.114	1	0			230211019	0.039	2	7.295
230322058	0.136	2	1.411			230211019	0.053	2	2.852
230322058	0.159	1	0			230211019	0.066	1	0
230322058	0.182	2	1.58			230211019	0.079	1	0
230322058	0.205	1	0			230211019	0.092	1	0
230322058	0.227	2	3.949			230211019	0.105	1	0
230322058	0.25	2	3.583			230211019	0.118	1	0
230322058	0.273	2	2.188			230211019	0.132	1	0
230322058	0.295	1	0			230211019	0.145	1	0
230322058	0.318	2	2.147			230211019	0.158	1	0
230322058	0.341	2	2.14			230211019	0.171	1	0
230322058	0.364	1	0			230211019	0.184	1	0
230322058	0.386	2	2.038			230211019	0.197	2	1.131
230322058	0.409	2	1.313			230211019	0.211	3	0
230322058	0.432	2	1.337			230211019	0.224	2	3.757
230322058	0.455	2	7.804			230211019	0.237	2	2.103
230322058	0.477	2	3.721			230211019	0.25	2	2.59
230322058	0.5	1	0			230211019	0.263	2	3.996
230322058	0.523	2	1.662			230211019	0.276	3	0
230322058	0.545	1	0			230211019	0.289	2	2.461
230322058	0.568	2	1.059			230211019	0.303	2	1.893
230322058	0.591	1	0			230211019	0.316	1	0
230322058	0.614	1	0			230211019	0.329	2	3.535
230322058	0.636	2	4.392			230211019	0.342	2	2.053
230322058	0.659	1	0			230211019	0.355	2	2.146
230322058	0.682	1	0			230211019	0.368	2	2.035
230322058	0.705	2	9.83			230211019	0.382	2	3.318
230322058	0.727	2	5.527			230211019	0.395	2	1.097
230322058	0.75	1	0			230211019	0.408	2	3.717
230322058	0.773	1	0			230211019	0.421	2	2.851
230322058	0.795	1	0			230211019	0.434	2	4.585
230322058	0.818	1	0			230211019	0.447	1	0
230322058	0.841	1	0			230211019	0.461	2	1.894
230322058	0.864	1	0			230211019	0.474	2	3.438
230322058	0.886	1	0			230211019	0.487	2	1.722
230322058	0.909	1	0			230211019	0.5	2	1.309
230322058	0.932	1	0			230211019	0.513	2	5.427
230322058	0.955	1	0			230211019	0.526	2	14.069
230322058	0.977	1	0			230211019	0.539	1	0
230322062	0.022	1	0			230211019	0.553	2	2.059
230322062	0.044	1	0			230211019	0.566	2	1.578
230322062	0.067	1	0			230211019	0.579	1	0
230322062	0.089	2	1.123			230211019	0.592	2	1.467
230322062	0.111	1	0			230211019	0.605	1	0
230322062	0.133	2	1.03			230211019	0.618	1	0
230322062	0.156	3	0			230211019	0.632	1	0
230322062	0.178	2	5.469			230211019	0.645	1	0
230322062	0.2	2	1.484			230211019	0.658	1	0
230322062	0.222	1	0			230211019	0.671	1	0
230322062	0.244	2	1.238			230211019	0.684	1	0
230322062	0.267	2	1.108			230211019	0.697	1	0
230322062	0.289	1	0			230211019	0.711	1	0
230322062	0.311	1	0			230211019	0.724	1	0
230322062	0.333	1	0			230211019	0.737	1	0
230322062	0.356	1	0			230211019	0.75	1	0
230322062	0.378	2	1.267			230211019	0.763	1	0
230322062	0.4	2	2.069			230211019	0.776	1	0
230322062	0.422	2	2.136			230211019	0.789	1	0
230322062	0.444	1	0			230211019	0.803	1	0
230322062	0.467	2	1.232			230211019	0.816	1	0
230322062	0.489	2	2.078			230211019	0.829	1	0
230322062	0.511	1	0			230211019	0.842	1	0
230322062	0.533	2	1.336			230211019	0.855	1	0
230322062	0.556	2	2.461			230211019	0.868	1	0
230322062	0.578	2	3.1			230211019	0.882	1	0
230322062	0.6	2	1.908			230211019	0.895	1	0
230322062	0.622	2	1.64			230211019	0.908	1	0
230322062	0.644	2	2.157			230211019	0.921	1	0
230322062	0.667	2	1.182			230211019	0.934	1	0
230322062	0.689	2	1.315			230211019	0.947	1	0
230322062	0.711	2	2.715			230211019	0.961	1	0
230322062	0.733	2	1.72			230211019	0.974	1	0
230322062	0.756	2	1.272			230211019	0.987	1	0
230322062	0.778	2	1.455			230211020	0.014	2	2.907
230322062	0.8	2	4.874			230211020	0.028	2	6.801
230322062	0.822	2	1.375			230211020	0.042	2	6.185
230322062	0.844	2	1.218			230211020	0.056	1	0
230322062	0.867	2	1.86			230211020	0.07	1	0
230322062	0.889	2	1.269			230211020	0.085	1	0
230322062	0.911	1	0			230211020	0.099	1	0
230322062	0.933	1	0			230211020	0.113	2	2.11
230322062	0.956	1	0			230211020	0.127	2	1.627
230322062	0.978	1	0			230211020	0.141	2	1.432
230322064	0.023	1	0			230211020	0.155	3	0
230322064	0.047	1	0			230211020	0.169	2	3.179
230322064	0.07	1	0			230211020	0.183	2	3.184
230322064	0.093	2	5.812			230211020	0.197	2	12.599
230322064	0.116	2	4.26			230211020	0.211	2	6.774
230322064	0.14	1	0			230211020	0.225	3	0
230322064	0.163	2	1.736			230211020	0.239	3	0
230322064	0.186	1	0			230211020	0.254	1	0
230322064	0.209	1	0			230211020	0.268	2	1.757
230322064	0.233	2	1.296			230211020	0.282	2	3.497
230322064	0.256	2	1.915			230211020	0.296	2	1.279
230322064	0.279	2	1.906			230211020	0.31	2	1.385
230322064	0.302	2	1.62			230211020	0.324	2	3.214
230322064	0.326	2	3.74			230211020	0.338	2	3.674
230322064	0.349	2	6.332			230211020	0.352	2	1.399
230322064	0.372	1	0			230211020	0.366	2	1.277
230322064	0.395	1	0			230211020	0.38	2	1.025
230322064	0.419	2	1.701			230211020	0.394	2	2.254
230322064	0.442	2	1.944			230211020	0.408	2	1.264
230322064	0.465	1	0			230211020	0.423	2	2.287
230322064	0.488	2	1.127			230211020	0.437	2	3.388
230322064	0.512	1	0			230211020	0.451	2	4.266
230322064	0.535	1	0			230211020	0.465	2	2.487
230322064	0.558	1	0			230211020	0.479	2	4.082
230322064	0.581	1	0			230211020	0.493	2	4.296
230322064	0.605	1	0			230211020	0.507	2	3.641
230322064	0.628	1	0			230211020	0.521	2	3.212
230322064	0.651	1	0			230211020	0.535	2	1.409
230322064	0.674	1	0			230211020	0.549	2	1.148
230322064	0.698	1	0			230211020	0.563	2	1.392
230322064	0.721	1	0			230211020	0.577	1	0
230322064	0.744	1	0			230211020	0.592	1	0
230322064	0.767	1	0			230211020	0.606	2	3.102
230322064	0.791	2	2.172			230211020	0.62	1	0
230322064	0.814	2	1.229			230211020	0.634	1	0
230322064	0.837	2	1.187			230211020	0.648	1	0
230322064	0.86	2	2.034			230211020	0.662	1	0
230322064	0.884	1	0			230211020	0.676	1	0
230322064	0.907	2	1.289			230211020	0.69	1	0
230322064	0.93	2	1.423			230211020	0.704	1	0
230322064	0.953	1	0			230211020	0.718	1	0
230322064	0.977	1	0			230211020	0.732	1	0
230322069	0.022	1	0			230211020	0.746	1	0
230322069	0.043	1	0			230211020	0.761	1	0
230322069	0.065	1	0			230211020	0.775	1	0
230322069	0.087	1	0			230211020	0.789	1	0
230322069	0.109	2	1.465			230211020	0.803	1	0
230322069	0.13	1	0			230211020	0.817	1	0
230322069	0.152	1	0			230211020	0.831	1	0
230322069	0.174	1	0			230211020	0.845	1	0
230322069	0.196	1	0			230211020	0.859	1	0
230322069	0.217	1	0			230211020	0.873	1	0
230322069	0.239	1	0			230211020	0.887	1	0
230322069	0.261	1	0			230211020	0.901	2	1.263
230322069	0.283	1	0			230211020	0.915	1	0
230322069	0.304	1	0			230211020	0.93	3	0
230322069	0.326	1	0			230211020	0.944	1	0
230322069	0.348	1	0			230211020	0.958	1	0
230322069	0.37	1	0			230211020	0.972	1	0
230322069	0.391	1	0			230211020	0.986	1	0
230322069	0.413	1	0			230211021	0.015	2	2.308
230322069	0.435	1	0			230211021	0.03	1	0
230322069	0.457	1	0			230211021	0.045	1	0
230322069	0.478	1	0			230211021	0.06	1	0
230322069	0.5	1	0			230211021	0.075	1	0
230322069	0.522	1	0			230211021	0.09	2	4.487
230322069	0.543	1	0			230211021	0.104	3	0
230322069	0.565	2	1.078			230211021	0.119	3	0
230322069	0.587	2	1.932			230211021	0.134	1	0
230322069	0.609	2	1.133			230211021	0.149	2	4.814
230322069	0.63	1	0			230211021	0.164	2	2.392
230322069	0.652	1	0			230211021	0.179	2	5.037
230322069	0.674	2	1.586			230211021	0.194	2	1.829
230322069	0.696	1	0			230211021	0.209	3	0
230322069	0.717	1	0			230211021	0.224	3	0
230322069	0.739	1	0			230211021	0.239	2	2.634
230322069	0.761	1	0			230211021	0.254	2	2.182
230322069	0.783	1	0			230211021	0.269	3	0
230322069	0.804	1	0			230211021	0.284	2	8.763
230322069	0.826	1	0			230211021	0.299	2	3.821
230322069	0.848	1	0			230211021	0.313	3	0
230322069	0.87	1	0			230211021	0.328	2	2.993
230322069	0.891	2	2.045			230211021	0.343	3	0
230322069	0.913	2	1.178			230211021	0.358	2	1.047
230322069	0.935	2	3.654			230211021	0.373	2	1.507
230322069	0.957	3	0			230211021	0.388	1	0
230322069	0.978	1	0			230211021	0.403	1	0
230322076	0.022	1	0			230211021	0.418	2	2.34
230322076	0.043	1	0			230211021	0.433	2	1.637
230322076	0.065	1	0			230211021	0.448	1	0
230322076	0.087	1	0			230211021	0.463	1	0
230322076	0.109	1	0			230211021	0.478	1	0
230322076	0.13	1	0			230211021	0.493	2	2.474
230322076	0.152	1	0			230211021	0.507	1	0
230322076	0.174	1	0			230211021	0.522	1	0
230322076	0.196	1	0			230211021	0.537	1	0
230322076	0.217	1	0			230211021	0.552	1	0
230322076	0.239	2	1.521			230211021	0.567	1	0
230322076	0.261	1	0			230211021	0.582	1	0
230322076	0.283	1	0			230211021	0.597	1	0
230322076	0.304	1	0			230211021	0.612	1	0
230322076	0.326	1	0			230211021	0.627	1	0
230322076	0.348	1	0			230211021	0.642	1	0
230322076	0.37	1	0			230211021	0.657	1	0
230322076	0.391	2	1.292			230211021	0.672	1	0
230322076	0.413	1	0			230211021	0.687	1	0
230322076	0.435	2	2.319			230211021	0.701	1	0
230322076	0.457	2	1.266			230211021	0.716	2	1.154
230322076	0.478	1	0			230211021	0.731	2	1.12
230322076	0.5	2	3.74			230211021	0.746	2	1.056
230322076	0.522	2	1.501			230211021	0.761	3	0
230322076	0.543	2	1.518			230211021	0.776	2	1.194
230322076	0.565	1	0			230211021	0.791	2	1.265
230322076	0.587	2	1.305			230211021	0.806	2	1.016
230322076	0.609	1	0			230211021	0.821	2	1.93
230322076	0.63	1	0			230211021	0.836	2	1.22
230322076	0.652	1	0			230211021	0.851	2	1.004
230322076	0.674	1	0			230211021	0.866	2	1.062
230322076	0.696	2	1.182			230211021	0.881	2	1.342
230322076	0.717	1	0			230211021	0.896	2	1.435
230322076	0.739	1	0			230211021	0.91	2	1.377
230322076	0.761	1	0			230211021	0.925	2	1.549
230322076	0.783	1	0			230211021	0.94	1	0
230322076	0.804	1	0			230211021	0.955	1	0
230322076	0.826	2	1.733			230211021	0.97	1	0
230322076	0.848	1	0			230211021	0.985	1	0
230322076	0.87	2	1.138			230211022	0.017	2	1.142
230322076	0.891	2	3.189			230211022	0.034	1	0
230322076	0.913	2	2.277			230211022	0.051	1	0
230322076	0.935	1	0			230211022	0.068	2	2.517
230322076	0.957	1	0			230211022	0.085	1	0
230322076	0.978	1	0			230211022	0.102	2	15.613
230322078	0.022	1	0			230211022	0.119	2	3.162
230322078	0.044	2	1.485			230211022	0.136	2	8.182
230322078	0.067	1	0			230211022	0.153	2	1.496
230322078	0.089	2	2.862			230211022	0.169	1	0
230322078	0.111	1	0			230211022	0.186	2	1.625
230322078	0.133	2	3.082			230211022	0.203	2	1.788
230322078	0.156	2	3.827			230211022	0.22	2	3.007
230322078	0.178	2	2.94			230211022	0.237	2	1.14
230322078	0.2	2	1.279			230211022	0.254	2	2.233
230322078	0.222	2	1.231			230211022	0.271	2	1.858
230322078	0.244	2	2.799			230211022	0.288	1	0
230322078	0.267	2	3.394			230211022	0.305	2	3.024
230322078	0.289	1	0			230211022	0.322	1	0
230322078	0.311	2	1.81			230211022	0.339	2	5.283
230322078	0.333	2	4.101			230211022	0.356	2	7.908
230322078	0.356	1	0			230211022	0.373	1	0
230322078	0.378	2	4.691			230211022	0.39	2	1.869
230322078	0.4	2	2.25			230211022	0.407	2	2.627
230322078	0.422	2	5.886			230211022	0.424	2	1.057
230322078	0.444	1	0			230211022	0.441	2	1.933
230322078	0.467	1	0			230211022	0.458	2	1.775
230322078	0.489	2	1.653			230211022	0.475	2	2.301
230322078	0.511	2	1.713			230211022	0.492	2	1.461
230322078	0.533	2	1.043			230211022	0.508	2	17.642
230322078	0.556	2	1.651			230211022	0.525	1	0
230322078	0.578	1	0			230211022	0.542	2	3.605
230322078	0.6	1	0			230211022	0.559	2	1.179
230322078	0.622	1	0			230211022	0.576	2	1.825
230322078	0.644	2	1.411			230211022	0.593	2	3.348
230322078	0.667	2	1.327			230211022	0.61	2	1.741
230322078	0.689	2	1.015			230211022	0.627	2	1.479
230322078	0.711	2	1.657			230211022	0.644	2	2.422
230322078	0.733	1	0			230211022	0.661	2	1.083
230322078	0.756	1	0			230211022	0.678	2	1.802
230322078	0.778	1	0			230211022	0.695	2	3.048
230322078	0.8	1	0			230211022	0.712	2	4.024
230322078	0.822	2	1.225			230211022	0.729	2	4.067
230322078	0.844	2	1.384			230211022	0.746	2	5.968
230322078	0.867	2	2.753			230211022	0.763	1	0
230322078	0.889	2	1.37			230211022	0.78	1	0
230322078	0.911	1	0			230211022	0.797	1	0
230322078	0.933	1	0			230211022	0.814	1	0
230322078	0.956	1	0			230211022	0.831	2	1.17
230322078	0.978	1	0			230211022	0.847	2	1.709
230322080	0.021	1	0			230211022	0.864	2	2.358
230322080	0.043	2	9.233			230211022	0.881	2	1.646
230322080	0.064	1	0			230211022	0.898	1	0
230322080	0.085	1	0			230211022	0.915	2	1.39
230322080	0.106	2	5.954			230211022	0.932	2	1.302
230322080	0.128	1	0			230211022	0.949	1	0
230322080	0.149	2	2.932			230211022	0.966	1	0
230322080	0.17	2	2.347			230211022	0.983	2	1.111
230322080	0.191	2	2.624			230211023	0.017	1	0
230322080	0.213	2	4.996			230211023	0.034	3	0
230322080	0.234	1	0			230211023	0.051	2	3.537
230322080	0.255	2	2.407			230211023	0.068	3	0
230322080	0.277	2	3.383			230211023	0.085	2	3.038
230322080	0.298	2	3.995			230211023	0.102	2	2.738
230322080	0.319	2	2.599			230211023	0.119	2	2.827
230322080	0.34	1	0			230211023	0.136	2	1.711
230322080	0.362	3	0			230211023	0.153	2	2.719
230322080	0.383	2	2.91			230211023	0.169	2	10.433
230322080	0.404	1	0			230211023	0.186	1	0
230322080	0.426	2	4.257			230211023	0.203	2	3.812
230322080	0.447	2	1.13			230211023	0.22	2	1.965
230322080	0.468	2	1.291			230211023	0.237	2	2.102
230322080	0.489	2	1.482			230211023	0.254	2	2.742
230322080	0.511	1	0			230211023	0.271	2	3.332
230322080	0.532	3	0			230211023	0.288	2	3.633
230322080	0.553	1	0			230211023	0.305	2	4.776
230322080	0.574	2	1.165			230211023	0.322	2	1.961
230322080	0.596	1	0			230211023	0.339	2	2.162
230322080	0.617	1	0			230211023	0.356	2	5.166
230322080	0.638	2	1.563			230211023	0.373	2	1.762
230322080	0.66	1	0			230211023	0.39	1	0
230322080	0.681	1	0			230211023	0.407	3	0
230322080	0.702	2	1.18			230211023	0.424	2	2.127
230322080	0.723	1	0			230211023	0.441	2	2.32
230322080	0.745	2	4.327			230211023	0.458	2	2.427
230322080	0.766	1	0			230211023	0.475	2	2.051
230322080	0.787	2	1.157			230211023	0.492	1	0
230322080	0.809	1	0			230211023	0.508	2	2.058
230322080	0.83	1	0			230211023	0.525	2	5.564
230322080	0.851	2	1.237			230211023	0.542	2	4.474
230322080	0.872	2	1.155			230211023	0.559	2	2.211
230322080	0.894	2	1.851			230211023	0.576	2	1.943
230322080	0.915	1	0			230211023	0.593	1	0
230322080	0.936	1	0			230211023	0.61	2	2.243
230322080	0.957	1	0			230211023	0.627	2	3.064
230322080	0.979	1	0			230211023	0.644	1	0
230322085	0.023	1	0			230211023	0.661	2	3.041
230322085	0.047	1	0			230211023	0.678	2	2.075
230322085	0.07	2	1.038			230211023	0.695	2	3.847
230322085	0.093	1	0			230211023	0.712	1	0
230322085	0.116	2	1.177			230211023	0.729	2	1.123
230322085	0.14	1	0			230211023	0.746	1	0
230322085	0.163	1	0			230211023	0.763	1	0
230322085	0.186	1	0			230211023	0.78	1	0
230322085	0.209	1	0			230211023	0.797	2	1.097
230322085	0.233	2	1.34			230211023	0.814	1	0
230322085	0.256	2	1.451			230211023	0.831	1	0
230322085	0.279	2	1.455			230211023	0.847	2	1.966
230322085	0.302	2	1.08			230211023	0.864	1	0
230322085	0.326	1	0			230211023	0.881	1	0
230322085	0.349	2	6.411			230211023	0.898	1	0
230322085	0.372	1	0			230211023	0.915	2	2.232
230322085	0.395	2	1.561			230211023	0.932	1	0
230322085	0.419	1	0			230211023	0.949	1	0
230322085	0.442	2	3.974			230211023	0.966	1	0
230322085	0.465	1	0			230211023	0.983	2	1.118
230322085	0.488	1	0			230211024	0.013	1	0
230322085	0.512	2	1.242			230211024	0.026	2	2.502
230322085	0.535	1	0			230211024	0.038	1	0
230322085	0.558	1	0			230211024	0.051	1	0
230322085	0.581	2	1.328			230211024	0.064	1	0
230322085	0.605	1	0			230211024	0.077	1	0
230322085	0.628	1	0			230211024	0.09	1	0
230322085	0.651	1	0			230211024	0.103	1	0
230322085	0.674	1	0			230211024	0.115	1	0
230322085	0.698	1	0			230211024	0.128	1	0
230322085	0.721	1	0			230211024	0.141	2	3.463
230322085	0.744	1	0			230211024	0.154	1	0
230322085	0.767	1	0			230211024	0.167	2	1.122
230322085	0.791	1	0			230211024	0.179	2	4.028
230322085	0.814	1	0			230211024	0.192	1	0
230322085	0.837	2	8.617			230211024	0.205	1	0
230322085	0.86	1	0			230211024	0.218	2	1.198
230322085	0.884	1	0			230211024	0.231	3	0
230322085	0.907	2	4.916			230211024	0.244	2	2.284
230322085	0.93	1	0			230211024	0.256	2	2.169
230322085	0.953	1	0			230211024	0.269	2	1.328
230322085	0.977	2	8.428			230211024	0.282	3	0
230322089	0.021	2	2.106			230211024	0.295	3	0
230322089	0.042	1	0			230211024	0.308	1	0
230322089	0.062	1	0			230211024	0.321	2	1.4
230322089	0.083	1	0			230211024	0.333	2	1.436
230322089	0.104	2	5.444			230211024	0.346	2	1.291
230322089	0.125	1	0			230211024	0.359	2	1.097
230322089	0.146	2	3.732			230211024	0.372	2	1.174
230322089	0.167	1	0			230211024	0.385	1	0
230322089	0.188	2	2.12			230211024	0.397	1	0
230322089	0.208	2	2.027			230211024	0.41	2	1.716
230322089	0.229	3	0			230211024	0.423	2	1.205
230322089	0.25	3	0			230211024	0.436	1	0
230322089	0.271	1	0			230211024	0.449	1	0
230322089	0.292	1	0			230211024	0.462	1	0
230322089	0.312	3	0			230211024	0.474	1	0
230322089	0.333	2	1.649			230211024	0.487	2	2.949
230322089	0.354	1	0			230211024	0.5	1	0
230322089	0.375	2	1.961			230211024	0.513	1	0
230322089	0.396	1	0			230211024	0.526	1	0
230322089	0.417	1	0			230211024	0.538	2	2.005
230322089	0.438	1	0			230211024	0.551	2	1.897
230322089	0.458	2	1.015			230211024	0.564	2	4.159
230322089	0.479	2	1.314			230211024	0.577	2	2.294
230322089	0.5	1	0			230211024	0.59	2	4.19
230322089	0.521	1	0			230211024	0.603	2	4.09
230322089	0.542	2	1.657			230211024	0.615	2	3.097
230322089	0.562	2	1.614			230211024	0.628	1	0
230322089	0.583	1	0			230211024	0.641	2	2.377
230322089	0.604	1	0			230211024	0.654	2	1.585
230322089	0.625	1	0			230211024	0.667	2	1.824
230322089	0.646	1	0			230211024	0.679	1	0
230322089	0.667	2	1.147			230211024	0.692	2	2.06
230322089	0.688	1	0			230211024	0.705	1	0
230322089	0.708	1	0			230211024	0.718	1	0
230322089	0.729	1	0			230211024	0.731	1	0
230322089	0.75	1	0			230211024	0.744	1	0
230322089	0.771	1	0			230211024	0.756	1	0
230322089	0.792	1	0			230211024	0.769	1	0
230322089	0.812	1	0			230211024	0.782	1	0
230322089	0.833	2	2.601			230211024	0.795	2	1.153
230322089	0.854	2	1.928			230211024	0.808	1	0
230322089	0.875	2	1.078			230211024	0.821	1	0
230322089	0.896	2	2.069			230211024	0.833	2	1.211
230322089	0.917	3	0			230211024	0.846	2	2.164
230322089	0.938	2	1.102			230211024	0.859	2	1.075
230322089	0.958	1	0			230211024	0.872	1	0
230322089	0.979	1	0			230211024	0.885	2	1.024
230322090	0.023	2	2.048			230211024	0.897	1	0
230322090	0.045	1	0			230211024	0.91	1	0
230322090	0.068	1	0			230211024	0.923	2	6.947
230322090	0.091	2	1.466			230211024	0.936	1	0
230322090	0.114	3	0			230211024	0.949	1	0
230322090	0.136	2	8.945			230211024	0.962	1	0
230322090	0.159	2	2.169			230211024	0.974	1	0
230322090	0.182	2	1.088			230211024	0.987	1	0
230322090	0.205	1	0			230211026	0.018	1	0
230322090	0.227	2	2.384			230211026	0.036	2	1.433
230322090	0.25	2	1.024			230211026	0.054	2	2.315
230322090	0.273	3	0			230211026	0.071	3	0
230322090	0.295	2	1.577			230211026	0.089	1	0
230322090	0.318	2	4.434			230211026	0.107	1	0
230322090	0.341	2	2.38			230211026	0.125	1	0
230322090	0.364	1	0			230211026	0.143	2	1.586
230322090	0.386	2	1.507			230211026	0.161	2	3.396
230322090	0.409	2	2.948			230211026	0.179	2	3.093
230322090	0.432	1	0			230211026	0.196	1	0
230322090	0.455	2	4.048			230211026	0.214	1	0
230322090	0.477	1	0			230211026	0.232	1	0
230322090	0.5	1	0			230211026	0.25	2	2.376
230322090	0.523	2	1.145			230211026	0.268	1	0
230322090	0.545	2	1.102			230211026	0.286	1	0
230322090	0.568	1	0			230211026	0.304	1	0
230322090	0.591	2	1.765			230211026	0.321	2	1.147
230322090	0.614	2	1.238			230211026	0.339	1	0
230322090	0.636	2	3.082			230211026	0.357	1	0
230322090	0.659	2	1.099			230211026	0.375	1	0
230322090	0.682	2	1.703			230211026	0.393	2	1.702
230322090	0.705	2	1.187			230211026	0.411	2	1.28
230322090	0.727	1	0			230211026	0.429	1	0
230322090	0.75	1	0			230211026	0.446	1	0
230322090	0.773	1	0			230211026	0.464	2	1.348
230322090	0.795	1	0			230211026	0.482	2	1.288
230322090	0.818	2	1.047			230211026	0.5	1	0
230322090	0.841	1	0			230211026	0.518	2	1.443
230322090	0.864	2	1.116			230211026	0.536	2	1.245
230322090	0.886	3	0			230211026	0.554	2	1.212
230322090	0.909	1	0			230211026	0.571	1	0
230322090	0.932	2	1.084			230211026	0.589	2	1.345
230322090	0.955	1	0			230211026	0.607	1	0
230322090	0.977	2	1.417			230211026	0.625	2	1.57
230322092	0.023	1	0			230211026	0.643	2	2.827
230322092	0.045	1	0			230211026	0.661	1	0
230322092	0.068	1	0			230211026	0.679	2	1.234
230322092	0.091	2	3.433			230211026	0.696	2	2.248
230322092	0.114	2	2.78			230211026	0.714	1	0
230322092	0.136	2	1.536			230211026	0.732	2	1.518
230322092	0.159	2	1.39			230211026	0.75	1	0
230322092	0.182	2	1.327			230211026	0.768	2	2.488
230322092	0.205	3	0			230211026	0.786	1	0
230322092	0.227	1	0			230211026	0.804	1	0
230322092	0.25	3	0			230211026	0.821	1	0
230322092	0.273	2	2.909			230211026	0.839	2	1.336
230322092	0.295	1	0			230211026	0.857	1	0
230322092	0.318	2	3.979			230211026	0.875	1	0
230322092	0.341	2	3.689			230211026	0.893	1	0
230322092	0.364	2	3.267			230211026	0.911	2	1.013
230322092	0.386	2	4.179			230211026	0.929	1	0
230322092	0.409	2	1.836			230211026	0.946	1	0
230322092	0.432	2	2.914			230211026	0.964	1	0
230322092	0.455	2	1.993			230211026	0.982	1	0
230322092	0.477	1	0			230211027	0.014	1	0
230322092	0.5	2	2.027			230211027	0.029	1	0
230322092	0.523	2	1.932			230211027	0.043	1	0
230322092	0.545	2	1.039			230211027	0.057	1	0
230322092	0.568	2	1.343			230211027	0.071	1	0
230322092	0.591	1	0			230211027	0.086	1	0
230322092	0.614	2	2.395			230211027	0.1	1	0
230322092	0.636	1	0			230211027	0.114	1	0
230322092	0.659	2	2.21			230211027	0.129	1	0
230322092	0.682	2	1.371			230211027	0.143	1	0
230322092	0.705	2	1.247			230211027	0.157	1	0
230322092	0.727	1	0			230211027	0.171	2	3.795
230322092	0.75	2	1.427			230211027	0.186	2	1.194
230322092	0.773	1	0			230211027	0.2	1	0
230322092	0.795	1	0			230211027	0.214	2	3.376
230322092	0.818	2	1.746			230211027	0.229	2	1.414
230322092	0.841	2	1.383			230211027	0.243	2	3.116
230322092	0.864	2	1.062			230211027	0.257	3	0
230322092	0.886	1	0			230211027	0.271	1	0
230322092	0.909	1	0			230211027	0.286	2	2.244
230322092	0.932	1	0			230211027	0.3	1	0
230322092	0.955	1	0			230211027	0.314	2	2.066
230322092	0.977	1	0			230211027	0.329	1	0
230322098	0.018	2	1.186			230211027	0.343	1	0
230322098	0.036	1	0			230211027	0.357	1	0
230322098	0.055	1	0			230211027	0.371	2	2.019
230322098	0.073	1	0			230211027	0.386	2	3.084
230322098	0.091	1	0			230211027	0.4	2	2.166
230322098	0.109	2	3.119			230211027	0.414	2	3.311
230322098	0.127	1	0			230211027	0.429	1	0
230322098	0.145	2	1.052			230211027	0.443	2	2.33
230322098	0.164	1	0			230211027	0.457	1	0
230322098	0.182	1	0			230211027	0.471	1	0
230322098	0.2	3	0			230211027	0.486	1	0
230322098	0.218	2	1.808			230211027	0.5	1	0
230322098	0.236	1	0			230211027	0.514	1	0
230322098	0.255	2	1.342			230211027	0.529	1	0
230322098	0.273	1	0			230211027	0.543	1	0
230322098	0.291	2	2.007			230211027	0.557	1	0
230322098	0.309	2	6.236			230211027	0.571	1	0
230322098	0.327	2	4.323			230211027	0.586	1	0
230322098	0.345	2	4.479			230211027	0.6	1	0
230322098	0.364	1	0			230211027	0.614	1	0
230322098	0.382	2	1.436			230211027	0.629	2	1.434
230322098	0.4	2	2.195			230211027	0.643	1	0
230322098	0.418	2	3.58			230211027	0.657	1	0
230322098	0.436	2	1.891			230211027	0.671	2	1.974
230322098	0.455	2	2.046			230211027	0.686	2	1.011
230322098	0.473	2	1.408			230211027	0.7	1	0
230322098	0.491	2	2.008			230211027	0.714	2	2.138
230322098	0.509	2	4.025			230211027	0.729	2	1.366
230322098	0.527	2	1.18			230211027	0.743	2	1.641
230322098	0.545	2	2.543			230211027	0.757	2	1.734
230322098	0.564	2	1.262			230211027	0.771	1	0
230322098	0.582	2	1.341			230211027	0.786	2	1.082
230322098	0.6	2	1.079			230211027	0.8	1	0
230322098	0.618	1	0			230211027	0.814	1	0
230322098	0.636	1	0			230211027	0.829	1	0
230322098	0.655	1	0			230211027	0.843	1	0
230322098	0.673	1	0			230211027	0.857	1	0
230322098	0.691	1	0			230211027	0.871	1	0
230322098	0.709	1	0			230211027	0.886	1	0
230322098	0.727	1	0			230211027	0.9	2	1.157
230322098	0.745	1	0			230211027	0.914	1	0
230322098	0.764	1	0			230211027	0.929	1	0
230322098	0.782	1	0			230211027	0.943	1	0
230322098	0.8	1	0			230211027	0.957	1	0
230322098	0.818	1	0			230211027	0.971	1	0
230322098	0.836	1	0			230211027	0.986	1	0
230322098	0.855	1	0			230211028	0.016	1	0
230322098	0.873	1	0			230211028	0.032	1	0
230322098	0.891	1	0			230211028	0.048	1	0
230322098	0.909	1	0			230211028	0.065	1	0
230322098	0.927	1	0			230211028	0.081	3	0
230322098	0.945	1	0			230211028	0.097	1	0
230322098	0.964	1	0			230211028	0.113	3	0
230322098	0.982	2	1.982			230211028	0.129	3	0
230322103	0.021	1	0			230211028	0.145	3	0
230322103	0.043	2	1.623			230211028	0.161	2	4.094
230322103	0.064	1	0			230211028	0.177	2	3.341
230322103	0.085	1	0			230211028	0.194	2	1.561
230322103	0.106	1	0			230211028	0.21	2	6.647
230322103	0.128	2	5.024			230211028	0.226	2	2.664
230322103	0.149	2	1.712			230211028	0.242	2	2.372
230322103	0.17	2	1.292			230211028	0.258	2	5.47
230322103	0.191	2	3.003			230211028	0.274	2	8.184
230322103	0.213	2	1.408			230211028	0.29	2	2.514
230322103	0.234	2	1.271			230211028	0.306	2	2.244
230322103	0.255	2	1.339			230211028	0.323	2	1.84
230322103	0.277	2	2.157			230211028	0.339	2	4.686
230322103	0.298	2	1.748			230211028	0.355	2	1.003
230322103	0.319	2	3.664			230211028	0.371	2	2.353
230322103	0.34	2	1.038			230211028	0.387	2	2.697
230322103	0.362	2	1.688			230211028	0.403	1	0
230322103	0.383	2	1.416			230211028	0.419	1	0
230322103	0.404	2	4.025			230211028	0.435	2	2.476
230322103	0.426	2	2.408			230211028	0.452	1	0
230322103	0.447	2	2.56			230211028	0.468	2	4.134
230322103	0.468	2	2.046			230211028	0.484	1	0
230322103	0.489	2	3.226			230211028	0.5	2	1.742
230322103	0.511	2	1.406			230211028	0.516	1	0
230322103	0.532	2	1.445			230211028	0.532	1	0
230322103	0.553	1	0			230211028	0.548	2	4.269
230322103	0.574	1	0			230211028	0.565	2	2.102
230322103	0.596	1	0			230211028	0.581	2	1.072
230322103	0.617	1	0			230211028	0.597	1	0
230322103	0.638	1	0			230211028	0.613	1	0
230322103	0.66	1	0			230211028	0.629	1	0
230322103	0.681	1	0			230211028	0.645	1	0
230322103	0.702	2	4.343			230211028	0.661	1	0
230322103	0.723	1	0			230211028	0.677	1	0
230322103	0.745	1	0			230211028	0.694	1	0
230322103	0.766	1	0			230211028	0.71	1	0
230322103	0.787	1	0			230211028	0.726	1	0
230322103	0.809	1	0			230211028	0.742	1	0
230322103	0.83	1	0			230211028	0.758	1	0
230322103	0.851	2	1.52			230211028	0.774	1	0
230322103	0.872	2	2.378			230211028	0.79	1	0
230322103	0.894	1	0			230211028	0.806	1	0
230322103	0.915	1	0			230211028	0.823	1	0
230322103	0.936	1	0			230211028	0.839	2	2.447
230322103	0.957	1	0			230211028	0.855	2	1.25
230322103	0.979	1	0			230211028	0.871	2	1.117
230322104	0.028	1	0			230211028	0.887	2	1.03
230322104	0.056	1	0			230211028	0.903	1	0
230322104	0.083	1	0			230211028	0.919	2	1.265
230322104	0.111	1	0			230211028	0.935	1	0
230322104	0.139	2	2.857			230211028	0.952	1	0
230322104	0.167	1	0			230211028	0.968	1	0
230322104	0.194	1	0			230211028	0.984	3	0
230322104	0.222	1	0			230211029	0.016	2	2.6
230322104	0.25	1	0			230211029	0.033	1	0
230322104	0.278	1	0			230211029	0.049	2	3.672
230322104	0.306	1	0			230211029	0.066	2	1.465
230322104	0.333	2	1.016			230211029	0.082	2	1.592
230322104	0.361	1	0			230211029	0.098	2	1.106
230322104	0.389	2	4.096			230211029	0.115	3	0
230322104	0.417	1	0			230211029	0.131	4	0
230322104	0.444	1	0			230211029	0.148	2	1.355
230322104	0.472	1	0			230211029	0.164	3	0
230322104	0.5	1	0			230211029	0.18	2	1.845
230322104	0.528	1	0			230211029	0.197	2	1.045
230322104	0.556	1	0			230211029	0.213	2	4.144
230322104	0.611	1	0			230211029	0.23	2	7.038
230322104	0.667	1	0			230211029	0.246	3	0
230322104	0.694	1	0			230211029	0.262	2	1.117
230322104	0.722	2	3.172			230211029	0.279	2	1.781
230322104	0.75	1	0			230211029	0.295	2	1.233
230322104	0.778	1	0			230211029	0.311	2	4.059
230322104	0.806	1	0			230211029	0.328	2	1.163
230322104	0.833	1	0			230211029	0.344	2	2.3
230322104	0.861	2	2.198			230211029	0.361	2	1.65
230322104	0.889	2	1.62			230211029	0.377	1	0
230322104	0.917	2	3.019			230211029	0.393	1	0
230322104	0.944	1	0			230211029	0.41	1	0
230322104	0.972	1	0			230211029	0.426	2	2.017
230322105	0.02	1	0			230211029	0.443	1	0
230322105	0.04	1	0			230211029	0.459	1	0
230322105	0.06	1	0			230211029	0.475	1	0
230322105	0.08	1	0			230211029	0.492	1	0
230322105	0.1	2	1.149			230211029	0.508	1	0
230322105	0.12	1	0			230211029	0.525	1	0
230322105	0.14	1	0			230211029	0.541	1	0
230322105	0.16	1	0			230211029	0.557	1	0
230322105	0.18	2	4.091			230211029	0.574	1	0
230322105	0.2	2	3.77			230211029	0.59	1	0
230322105	0.22	2	2.852			230211029	0.607	1	0
230322105	0.24	2	1.46			230211029	0.623	2	2.237
230322105	0.26	2	1.257			230211029	0.639	2	1.199
230322105	0.28	1	0			230211029	0.656	2	1.098
230322105	0.3	2	1.836			230211029	0.672	1	0
230322105	0.32	1	0			230211029	0.689	1	0
230322105	0.34	1	0			230211029	0.705	1	0
230322105	0.36	2	1.54			230211029	0.721	2	1.267
230322105	0.38	2	1.487			230211029	0.738	2	1.113
230322105	0.4	1	0			230211029	0.754	2	1.908
230322105	0.42	2	1.498			230211029	0.77	1	0
230322105	0.44	1	0			230211029	0.787	1	0
230322105	0.46	2	1.399			230211029	0.803	1	0
230322105	0.48	1	0			230211029	0.82	2	1.418
230322105	0.5	1	0			230211029	0.836	2	2.682
230322105	0.52	1	0			230211029	0.852	1	0
230322105	0.54	1	0			230211029	0.869	1	0
230322105	0.58	1	0			230211029	0.885	1	0
230322105	0.6	1	0			230211029	0.902	2	1.718
230322105	0.62	2	1.179			230211029	0.918	2	2.737
230322105	0.64	1	0			230211029	0.934	2	1.109
230322105	0.66	1	0			230211029	0.951	1	0
230322105	0.68	1	0			230211029	0.967	1	0
230322105	0.7	1	0			230211029	0.984	2	26.013
230322105	0.72	1	0			230211030	0.021	1	0
230322105	0.74	1	0			230211030	0.043	1	0
230322105	0.76	1	0			230211030	0.064	1	0
230322105	0.78	1	0			230211030	0.085	1	0
230322105	0.8	2	1.984			230211030	0.106	1	0
230322105	0.82	2	1.219			230211030	0.128	1	0
230322105	0.84	1	0			230211030	0.149	1	0
230322105	0.86	1	0			230211030	0.17	1	0
230322105	0.88	1	0			230211030	0.191	1	0
230322105	0.9	2	2.688			230211030	0.213	1	0
230322105	0.92	2	1.326			230211030	0.234	1	0
230322105	0.94	2	1.723			230211030	0.255	1	0
230322105	0.96	1	0			230211030	0.277	1	0
230322105	0.98	1	0			230211030	0.298	1	0
230322107	0.021	1	0			230211030	0.319	1	0
230322107	0.042	2	2.41			230211030	0.34	1	0
230322107	0.062	2	2.544			230211030	0.362	1	0
230322107	0.083	2	1.896			230211030	0.383	1	0
230322107	0.104	1	0			230211030	0.404	1	0
230322107	0.125	2	5.165			230211030	0.426	2	2.32
230322107	0.146	2	1.438			230211030	0.447	1	0
230322107	0.167	2	6.239			230211030	0.468	1	0
230322107	0.188	2	5.484			230211030	0.489	1	0
230322107	0.208	2	2.747			230211030	0.511	2	2.407
230322107	0.229	2	5.22			230211030	0.532	2	1.329
230322107	0.25	2	6.063			230211030	0.553	2	1.334
230322107	0.271	2	3.874			230211030	0.574	2	1.091
230322107	0.292	2	3.858			230211030	0.596	2	1.02
230322107	0.312	2	1.625			230211030	0.617	2	1.042
230322107	0.333	1	0			230211030	0.638	3	0
230322107	0.354	1	0			230211030	0.66	3	0
230322107	0.375	1	0			230211030	0.681	2	1.261
230322107	0.396	2	3.768			230211030	0.702	3	0
230322107	0.417	3	0			230211030	0.723	3	0
230322107	0.438	2	1.506			230211030	0.745	2	1.872
230322107	0.458	2	1.988			230211030	0.766	3	0
230322107	0.479	2	7.174			230211030	0.787	2	1.026
230322107	0.5	3	0			230211030	0.809	2	1.384
230322107	0.521	2	2.132			230211030	0.83	3	0
230322107	0.542	2	3.091			230211030	0.851	2	1.463
230322107	0.562	1	0			230211030	0.872	2	1.446
230322107	0.583	2	2.761			230211030	0.894	1	0
230322107	0.604	1	0			230211030	0.915	1	0
230322107	0.625	2	1.992			230211030	0.936	2	18.664
230322107	0.646	1	0			230211030	0.957	1	0
230322107	0.667	1	0			230211030	0.979	1	0
230322107	0.688	1	0			230211031	0.016	1	0
230322107	0.708	2	1.258			230211031	0.031	1	0
230322107	0.729	2	2.5			230211031	0.047	2	2.116
230322107	0.75	2	1.74			230211031	0.062	3	0
230322107	0.771	1	0			230211031	0.078	2	1.927
230322107	0.792	1	0			230211031	0.094	2	1.934
230322107	0.812	1	0			230211031	0.109	3	0
230322107	0.833	2	1.282			230211031	0.125	2	1.038
230322107	0.854	1	0			230211031	0.141	2	8.607
230322107	0.875	1	0			230211031	0.156	2	3.06
230322107	0.896	1	0			230211031	0.172	2	7.208
230322107	0.917	1	0			230211031	0.188	1	0
230322107	0.938	1	0			230211031	0.203	2	3.34
230322107	0.958	2	2.506			230211031	0.219	1	0
230322107	0.979	1	0			230211031	0.234	2	4.039
230322108	0.02	1	0			230211031	0.25	2	3.552
230322108	0.041	1	0			230211031	0.266	2	1.348
230322108	0.061	1	0			230211031	0.281	2	2.083
230322108	0.082	1	0			230211031	0.297	2	2.773
230322108	0.102	1	0			230211031	0.312	2	3.356
230322108	0.122	1	0			230211031	0.328	2	1.307
230322108	0.143	1	0			230211031	0.344	2	1.702
230322108	0.163	1	0			230211031	0.359	2	1.589
230322108	0.184	1	0			230211031	0.375	2	3.086
230322108	0.204	1	0			230211031	0.391	2	3.16
230322108	0.224	2	2.011			230211031	0.406	1	0
230322108	0.245	2	2.617			230211031	0.422	2	1.747
230322108	0.265	2	1.372			230211031	0.438	2	3.808
230322108	0.286	2	2.457			230211031	0.453	2	2.667
230322108	0.306	2	3.437			230211031	0.469	1	0
230322108	0.327	2	4.615			230211031	0.484	2	2.639
230322108	0.347	2	1.959			230211031	0.5	2	1.564
230322108	0.367	2	1.512			230211031	0.516	2	2.884
230322108	0.388	2	4.352			230211031	0.531	1	0
230322108	0.408	2	3.613			230211031	0.547	1	0
230322108	0.429	2	3.252			230211031	0.562	1	0
230322108	0.449	2	2.74			230211031	0.578	1	0
230322108	0.469	2	1.822			230211031	0.594	1	0
230322108	0.49	2	1.505			230211031	0.609	1	0
230322108	0.51	2	1.27			230211031	0.625	1	0
230322108	0.531	2	1.277			230211031	0.641	1	0
230322108	0.551	1	0			230211031	0.656	2	4.841
230322108	0.571	2	2.634			230211031	0.672	1	0
230322108	0.592	1	0			230211031	0.688	1	0
230322108	0.612	2	1.775			230211031	0.703	1	0
230322108	0.633	2	1.195			230211031	0.719	2	1.917
230322108	0.653	2	1.059			230211031	0.734	1	0
230322108	0.673	2	1.743			230211031	0.75	1	0
230322108	0.694	2	1.423			230211031	0.766	1	0
230322108	0.714	2	1.201			230211031	0.781	1	0
230322108	0.735	2	1.878			230211031	0.797	1	0
230322108	0.755	2	2.988			230211031	0.812	1	0
230322108	0.776	1	0			230211031	0.828	1	0
230322108	0.796	2	1.579			230211031	0.844	1	0
230322108	0.816	2	2.23			230211031	0.859	1	0
230322108	0.837	2	1.558			230211031	0.875	1	0
230322108	0.857	2	1.302			230211031	0.891	1	0
230322108	0.878	2	3.572			230211031	0.906	1	0
230322108	0.898	2	1.272			230211031	0.922	1	0
230322108	0.918	1	0			230211031	0.938	1	0
230322108	0.939	1	0			230211031	0.953	1	0
230322108	0.959	1	0			230211031	0.969	1	0
230322108	0.98	1	0			230211031	0.984	1	0
230323005	0.021	2	1.802			230211034	0.016	2	2.266
230323005	0.042	1	0			230211034	0.033	2	2.865
230323005	0.062	2	1.189			230211034	0.049	1	0
230323005	0.083	2	1.568			230211034	0.066	1	0
230323005	0.104	2	5.514			230211034	0.082	1	0
230323005	0.125	2	2.098			230211034	0.098	2	1.625
230323005	0.146	1	0			230211034	0.115	2	1.637
230323005	0.167	2	4.95			230211034	0.131	2	4.081
230323005	0.188	2	1.297			230211034	0.148	2	2.25
230323005	0.208	2	2.242			230211034	0.164	2	7.263
230323005	0.229	2	1.18			230211034	0.18	2	4.481
230323005	0.25	2	1.089			230211034	0.197	2	3.28
230323005	0.271	3	0			230211034	0.213	2	1.676
230323005	0.292	2	1.456			230211034	0.23	2	2.986
230323005	0.312	2	3.598			230211034	0.246	2	3.891
230323005	0.333	1	0			230211034	0.262	2	3.795
230323005	0.354	2	1.016			230211034	0.279	2	2.597
230323005	0.375	2	1.104			230211034	0.295	1	0
230323005	0.396	2	5.336			230211034	0.311	1	0
230323005	0.417	2	1.435			230211034	0.328	2	2.053
230323005	0.438	2	2.722			230211034	0.344	2	2.882
230323005	0.458	2	3.631			230211034	0.361	1	0
230323005	0.479	2	2.476			230211034	0.377	2	2.057
230323005	0.5	1	0			230211034	0.393	3	0
230323005	0.521	2	1.003			230211034	0.41	2	8.998
230323005	0.542	1	0			230211034	0.426	2	5.38
230323005	0.562	1	0			230211034	0.443	2	3.59
230323005	0.583	1	0			230211034	0.459	1	0
230323005	0.604	1	0			230211034	0.475	2	2.096
230323005	0.625	1	0			230211034	0.492	1	0
230323005	0.646	1	0			230211034	0.508	2	6.741
230323005	0.667	1	0			230211034	0.525	1	0
230323005	0.688	1	0			230211034	0.541	2	3.96
230323005	0.708	1	0			230211034	0.557	2	1.137
230323005	0.729	1	0			230211034	0.574	1	0
230323005	0.75	1	0			230211034	0.59	2	1.441
230323005	0.771	1	0			230211034	0.607	1	0
230323005	0.792	1	0			230211034	0.623	1	0
230323005	0.812	1	0			230211034	0.639	1	0
230323005	0.833	1	0			230211034	0.656	1	0
230323005	0.854	1	0			230211034	0.672	1	0
230323005	0.875	1	0			230211034	0.689	1	0
230323005	0.896	1	0			230211034	0.705	2	1.026
230323005	0.917	1	0			230211034	0.721	1	0
230323005	0.938	1	0			230211034	0.738	1	0
230323005	0.958	2	6.265			230211034	0.754	1	0
230323005	0.979	1	0			230211034	0.77	1	0
230323009	0.023	1	0			230211034	0.787	1	0
230323009	0.047	1	0			230211034	0.803	1	0
230323009	0.07	1	0			230211034	0.82	2	2.874
230323009	0.093	2	2.384			230211034	0.836	1	0
230323009	0.116	2	1.105			230211034	0.852	3	0
230323009	0.14	1	0			230211034	0.869	3	0
230323009	0.163	2	1.576			230211034	0.885	1	0
230323009	0.186	2	2.123			230211034	0.902	1	0
230323009	0.209	1	0			230211034	0.918	1	0
230323009	0.233	2	3.299			230211034	0.934	1	0
230323009	0.256	2	3.28			230211034	0.951	1	0
230323009	0.279	2	2.062			230211034	0.967	1	0
230323009	0.302	1	0			230211034	0.984	1	0
230323009	0.326	2	5.277			230211035	0.019	2	1.588
230323009	0.349	2	2.439			230211035	0.038	1	0
230323009	0.372	1	0			230211035	0.058	1	0
230323009	0.395	1	0			230211035	0.077	1	0
230323009	0.419	1	0			230211035	0.096	1	0
230323009	0.442	1	0			230211035	0.115	3	0
230323009	0.465	1	0			230211035	0.135	3	0
230323009	0.488	2	1.858			230211035	0.154	3	0
230323009	0.512	2	1.721			230211035	0.173	2	1.116
230323009	0.535	1	0			230211035	0.192	2	2.789
230323009	0.558	2	1.266			230211035	0.212	1	0
230323009	0.581	1	0			230211035	0.231	3	0
230323009	0.605	1	0			230211035	0.25	2	1.313
230323009	0.628	1	0			230211035	0.269	2	3.368
230323009	0.651	1	0			230211035	0.288	1	0
230323009	0.674	1	0			230211035	0.308	2	1.547
230323009	0.698	1	0			230211035	0.327	4	0
230323009	0.721	1	0			230211035	0.346	2	1.647
230323009	0.744	1	0			230211035	0.365	3	0
230323009	0.767	1	0			230211035	0.385	2	2.846
230323009	0.791	1	0			230211035	0.404	3	0
230323009	0.814	1	0			230211035	0.423	3	0
230323009	0.837	1	0			230211035	0.442	2	1.666
230323009	0.86	1	0			230211035	0.462	2	1.329
230323009	0.884	1	0			230211035	0.481	3	0
230323009	0.907	1	0			230211035	0.5	3	0
230323009	0.93	1	0			230211035	0.519	2	1.027
230323009	0.953	1	0			230211035	0.538	2	1.122
230323009	0.977	1	0			230211035	0.558	2	1.188
230323012	0.021	1	0			230211035	0.577	1	0
230323012	0.043	2	1.46			230211035	0.596	1	0
230323012	0.064	1	0			230211035	0.615	1	0
230323012	0.085	1	0			230211035	0.635	2	1.509
230323012	0.106	2	2.265			230211035	0.654	2	1.021
230323012	0.128	2	2.458			230211035	0.673	2	1.163
230323012	0.149	2	1.776			230211035	0.692	2	1.774
230323012	0.17	1	0			230211035	0.712	2	1.362
230323012	0.191	2	1.368			230211035	0.731	3	0
230323012	0.213	2	2.47			230211035	0.75	2	1.819
230323012	0.234	3	0			230211035	0.769	2	1.305
230323012	0.255	2	1.076			230211035	0.788	2	2.721
230323012	0.277	2	1.814			230211035	0.808	2	1.091
230323012	0.298	2	1.567			230211035	0.827	3	0
230323012	0.319	2	1.897			230211035	0.846	1	0
230323012	0.34	2	2.504			230211035	0.865	1	0
230323012	0.362	2	2.972			230211035	0.885	1	0
230323012	0.383	2	3.879			230211035	0.904	1	0
230323012	0.404	2	1.225			230211035	0.923	1	0
230323012	0.426	1	0			230211035	0.942	1	0
230323012	0.447	1	0			230211035	0.962	1	0
230323012	0.468	1	0			230211035	0.981	1	0
230323012	0.489	2	1.373			230211036	0.011	2	2.097
230323012	0.511	2	2.347			230211036	0.023	1	0
230323012	0.532	2	1.552			230211036	0.034	1	0
230323012	0.553	1	0			230211036	0.046	1	0
230323012	0.574	1	0			230211036	0.057	2	1.358
230323012	0.596	1	0			230211036	0.069	1	0
230323012	0.617	1	0			230211036	0.08	1	0
230323012	0.638	2	1.424			230211036	0.092	1	0
230323012	0.66	1	0			230211036	0.103	2	9.527
230323012	0.681	2	1.212			230211036	0.115	2	19.502
230323012	0.702	1	0			230211036	0.126	1	0
230323012	0.723	1	0			230211036	0.138	1	0
230323012	0.745	1	0			230211036	0.149	2	3.505
230323012	0.766	1	0			230211036	0.161	2	2.141
230323012	0.787	1	0			230211036	0.172	2	4.921
230323012	0.809	1	0			230211036	0.184	2	3.844
230323012	0.83	1	0			230211036	0.195	2	7.907
230323012	0.851	1	0			230211036	0.207	2	2.264
230323012	0.872	1	0			230211036	0.218	2	8.248
230323012	0.894	1	0			230211036	0.23	2	8.003
230323012	0.915	1	0			230211036	0.241	1	0
230323012	0.936	1	0			230211036	0.253	1	0
230323012	0.957	1	0			230211036	0.264	2	2.514
230323012	0.979	1	0			230211036	0.276	2	2.622
230323013	0.018	1	0			230211036	0.287	2	3.283
230323013	0.036	2	1.088			230211036	0.299	2	1.913
230323013	0.054	1	0			230211036	0.31	2	4.204
230323013	0.071	1	0			230211036	0.322	2	2.906
230323013	0.089	1	0			230211036	0.333	2	4.161
230323013	0.107	2	3.284			230211036	0.345	2	3.926
230323013	0.125	2	1.333			230211036	0.356	2	5.537
230323013	0.143	1	0			230211036	0.368	1	0
230323013	0.161	1	0			230211036	0.379	2	2.959
230323013	0.179	1	0			230211036	0.391	2	3.174
230323013	0.196	1	0			230211036	0.402	2	2.125
230323013	0.214	1	0			230211036	0.414	1	0
230323013	0.232	2	2.4			230211036	0.425	1	0
230323013	0.25	2	3.928			230211036	0.437	1	0
230323013	0.268	2	2.42			230211036	0.448	1	0
230323013	0.286	2	1.96			230211036	0.46	1	0
230323013	0.304	1	0			230211036	0.471	1	0
230323013	0.321	2	1.279			230211036	0.483	1	0
230323013	0.339	2	2.13			230211036	0.494	1	0
230323013	0.357	1	0			230211036	0.506	1	0
230323013	0.375	2	2.136			230211036	0.517	1	0
230323013	0.393	1	0			230211036	0.529	1	0
230323013	0.411	1	0			230211036	0.54	1	0
230323013	0.429	2	1.245			230211036	0.552	1	0
230323013	0.446	1	0			230211036	0.563	1	0
230323013	0.464	2	2.28			230211036	0.575	1	0
230323013	0.482	2	4.142			230211036	0.586	1	0
230323013	0.5	2	1.593			230211036	0.598	1	0
230323013	0.518	2	3.079			230211036	0.609	1	0
230323013	0.536	1	0			230211036	0.621	1	0
230323013	0.554	2	2.511			230211036	0.632	1	0
230323013	0.571	1	0			230211036	0.644	1	0
230323013	0.589	1	0			230211036	0.655	1	0
230323013	0.607	2	3.307			230211036	0.667	1	0
230323013	0.625	2	1.729			230211036	0.678	1	0
230323013	0.643	2	1.313			230211036	0.69	1	0
230323013	0.661	2	1.11			230211036	0.701	1	0
230323013	0.679	1	0			230211036	0.713	1	0
230323013	0.696	1	0			230211036	0.724	1	0
230323013	0.714	2	1.111			230211036	0.736	2	1.302
230323013	0.732	1	0			230211036	0.747	1	0
230323013	0.75	2	4.09			230211036	0.759	1	0
230323013	0.768	1	0			230211036	0.77	1	0
230323013	0.786	2	1.31			230211036	0.782	1	0
230323013	0.804	1	0			230211036	0.793	1	0
230323013	0.821	1	0			230211036	0.805	1	0
230323013	0.839	1	0			230211036	0.816	1	0
230323013	0.857	1	0			230211036	0.828	1	0
230323013	0.875	1	0			230211036	0.839	1	0
230323013	0.893	1	0			230211036	0.851	1	0
230323013	0.911	1	0			230211036	0.862	1	0
230323013	0.929	1	0			230211036	0.874	1	0
230323013	0.946	1	0			230211036	0.885	1	0
230323013	0.964	1	0			230211036	0.897	1	0
230323013	0.982	1	0			230211036	0.908	1	0
230323015	0.02	1	0			230211036	0.92	1	0
230323015	0.04	1	0			230211036	0.931	1	0
230323015	0.06	1	0			230211036	0.943	1	0
230323015	0.08	2	4.242			230211036	0.954	1	0
230323015	0.1	1	0			230211036	0.966	1	0
230323015	0.12	1	0			230211036	0.977	1	0
230323015	0.14	1	0			230211036	0.989	1	0
230323015	0.16	1	0			230211037	0.013	1	0
230323015	0.18	1	0			230211037	0.025	1	0
230323015	0.2	1	0			230211037	0.037	1	0
230323015	0.22	1	0			230211037	0.05	1	0
230323015	0.24	1	0			230211037	0.062	1	0
230323015	0.26	1	0			230211037	0.075	2	1.019
230323015	0.28	2	1.633			230211037	0.087	1	0
230323015	0.3	2	2.603			230211037	0.1	1	0
230323015	0.32	2	3.093			230211037	0.113	1	0
230323015	0.34	1	0			230211037	0.125	2	1.634
230323015	0.36	1	0			230211037	0.138	2	4.383
230323015	0.38	1	0			230211037	0.15	1	0
230323015	0.4	1	0			230211037	0.163	2	8.425
230323015	0.42	1	0			230211037	0.175	1	0
230323015	0.44	1	0			230211037	0.188	1	0
230323015	0.46	1	0			230211037	0.2	1	0
230323015	0.48	1	0			230211037	0.212	1	0
230323015	0.5	1	0			230211037	0.225	1	0
230323015	0.52	2	1.912			230211037	0.237	2	5.427
230323015	0.54	2	1.17			230211037	0.25	1	0
230323015	0.56	2	1.045			230211037	0.263	2	1.572
230323015	0.58	2	2.99			230211037	0.275	2	2.324
230323015	0.6	2	2.714			230211037	0.287	2	3.101
230323015	0.62	2	1.109			230211037	0.3	2	2.308
230323015	0.64	2	2.302			230211037	0.312	2	6.155
230323015	0.66	1	0			230211037	0.325	1	0
230323015	0.68	1	0			230211037	0.338	2	2.996
230323015	0.7	2	2.369			230211037	0.35	1	0
230323015	0.72	1	0			230211037	0.362	3	0
230323015	0.74	2	1.147			230211037	0.375	1	0
230323015	0.76	1	0			230211037	0.388	3	0
230323015	0.78	1	0			230211037	0.4	2	1.091
230323015	0.8	1	0			230211037	0.412	2	1.163
230323015	0.82	1	0			230211037	0.425	2	1.145
230323015	0.84	1	0			230211037	0.438	2	1.013
230323015	0.86	1	0			230211037	0.45	1	0
230323015	0.88	1	0			230211037	0.463	2	1.006
230323015	0.9	1	0			230211037	0.475	2	2.556
230323015	0.92	1	0			230211037	0.487	1	0
230323015	0.94	1	0			230211037	0.5	1	0
230323015	0.96	1	0			230211037	0.512	2	1.443
230323015	0.98	1	0			230211037	0.525	2	1.145
230323016	0.024	1	0			230211037	0.537	2	1.374
230323016	0.049	1	0			230211037	0.55	2	3.061
230323016	0.073	1	0			230211037	0.562	1	0
230323016	0.098	2	1.008			230211037	0.575	1	0
230323016	0.122	3	0			230211037	0.588	2	1.156
230323016	0.146	2	1.107			230211037	0.6	1	0
230323016	0.171	2	2.999			230211037	0.613	1	0
230323016	0.195	2	1.655			230211037	0.625	1	0
230323016	0.22	1	0			230211037	0.637	1	0
230323016	0.244	2	2.168			230211037	0.65	1	0
230323016	0.268	2	2.909			230211037	0.662	1	0
230323016	0.293	2	1.596			230211037	0.675	1	0
230323016	0.317	1	0			230211037	0.688	1	0
230323016	0.341	2	3.139			230211037	0.7	1	0
230323016	0.366	1	0			230211037	0.713	1	0
230323016	0.39	1	0			230211037	0.725	1	0
230323016	0.415	3	0			230211037	0.738	1	0
230323016	0.439	2	2.214			230211037	0.75	1	0
230323016	0.463	2	3.541			230211037	0.762	1	0
230323016	0.488	2	2.046			230211037	0.775	1	0
230323016	0.512	1	0			230211037	0.787	1	0
230323016	0.537	2	3.762			230211037	0.8	1	0
230323016	0.561	2	2.326			230211037	0.812	1	0
230323016	0.585	1	0			230211037	0.825	1	0
230323016	0.61	1	0			230211037	0.838	1	0
230323016	0.634	1	0			230211037	0.85	1	0
230323016	0.659	1	0			230211037	0.863	1	0
230323016	0.683	1	0			230211037	0.875	1	0
230323016	0.707	1	0			230211037	0.887	1	0
230323016	0.732	1	0			230211037	0.9	1	0
230323016	0.756	1	0			230211037	0.912	1	0
230323016	0.78	1	0			230211037	0.925	1	0
230323016	0.805	1	0			230211037	0.938	1	0
230323016	0.829	1	0			230211037	0.95	1	0
230323016	0.854	1	0			230211037	0.963	1	0
230323016	0.878	1	0			230211037	0.975	1	0
230323016	0.902	1	0			230211037	0.988	1	0
230323016	0.927	1	0			230211038	0.014	2	3.628
230323016	0.951	1	0			230211038	0.027	2	8.486
230323016	0.976	2	1.112			230211038	0.041	1	0
230323017	0.023	2	5.626			230211038	0.055	1	0
230323017	0.047	2	6.339			230211038	0.068	2	1.506
230323017	0.07	2	1.968			230211038	0.082	1	0
230323017	0.093	1	0			230211038	0.096	1	0
230323017	0.116	2	2.055			230211038	0.11	1	0
230323017	0.14	2	1.319			230211038	0.123	1	0
230323017	0.163	2	2.176			230211038	0.137	1	0
230323017	0.186	2	1.173			230211038	0.151	1	0
230323017	0.209	1	0			230211038	0.164	1	0
230323017	0.233	2	3.905			230211038	0.178	1	0
230323017	0.256	2	1.128			230211038	0.192	1	0
230323017	0.279	2	5.486			230211038	0.205	1	0
230323017	0.302	1	0			230211038	0.219	1	0
230323017	0.326	2	2.752			230211038	0.233	2	2.758
230323017	0.349	2	2.381			230211038	0.247	2	1.394
230323017	0.372	1	0			230211038	0.26	2	5.031
230323017	0.395	2	1.035			230211038	0.274	2	1.743
230323017	0.419	2	1.493			230211038	0.288	2	3.533
230323017	0.442	2	1.201			230211038	0.301	2	1.223
230323017	0.465	1	0			230211038	0.315	2	4.627
230323017	0.488	2	1.787			230211038	0.329	1	0
230323017	0.512	1	0			230211038	0.342	3	0
230323017	0.535	1	0			230211038	0.356	3	0
230323017	0.558	1	0			230211038	0.37	2	1.385
230323017	0.581	1	0			230211038	0.384	2	4.016
230323017	0.605	1	0			230211038	0.397	2	2.42
230323017	0.628	1	0			230211038	0.411	2	3.116
230323017	0.651	1	0			230211038	0.425	2	2.93
230323017	0.674	1	0			230211038	0.438	2	2.884
230323017	0.698	1	0			230211038	0.452	2	2.415
230323017	0.721	2	1.667			230211038	0.466	2	2.623
230323017	0.744	2	1.423			230211038	0.479	2	2.219
230323017	0.767	2	1.131			230211038	0.493	2	4.928
230323017	0.791	1	0			230211038	0.507	2	2.787
230323017	0.814	2	1.35			230211038	0.521	2	1.544
230323017	0.837	1	0			230211038	0.534	2	1.377
230323017	0.86	1	0			230211038	0.548	2	3.481
230323017	0.884	1	0			230211038	0.562	1	0
230323017	0.907	1	0			230211038	0.575	2	2.66
230323017	0.93	1	0			230211038	0.589	2	1.98
230323017	0.953	1	0			230211038	0.603	1	0
230323017	0.977	1	0			230211038	0.616	2	2.254
230323018	0.019	1	0			230211038	0.63	2	1.573
230323018	0.038	1	0			230211038	0.644	1	0
230323018	0.058	2	2.193			230211038	0.658	1	0
230323018	0.077	1	0			230211038	0.671	1	0
230323018	0.096	2	1.084			230211038	0.685	1	0
230323018	0.115	3	0			230211038	0.699	1	0
230323018	0.135	1	0			230211038	0.712	2	1.032
230323018	0.154	1	0			230211038	0.726	1	0
230323018	0.173	1	0			230211038	0.74	1	0
230323018	0.192	1	0			230211038	0.753	1	0
230323018	0.212	2	1.106			230211038	0.767	1	0
230323018	0.231	1	0			230211038	0.781	1	0
230323018	0.25	1	0			230211038	0.795	1	0
230323018	0.269	2	1.348			230211038	0.808	1	0
230323018	0.288	1	0			230211038	0.822	1	0
[truncated: 13,774 more rows]

## Sheet: Supplementary Fig.3,4
For Supplementary Fig. 3
Cell ID	x-axis: relative length (from 0 to 1)																												y-axis: intensity (a.u.)
2	0	0.05	0.1	0.15	0.2	0.25	0.3	0.35	0.4	0.45	0.5	0.55	0.6	0.65	0.7	0.75	0.8	0.85	0.9	0.95	1								46	49	62	91	114	109	86	69	67	64	55	52	57	61	54	49	45	40	39	40	39
5	0	0.05	0.1	0.15	0.2	0.25	0.3	0.35	0.4	0.45	0.5	0.55	0.6	0.65	0.7	0.75	0.8	0.85	0.9	0.95	1								43	48	54	65	79	81	72	60	54	49	45	44	45	43	44	46	45	47	44	38	35
6	0	0.05	0.1	0.15	0.2	0.25	0.3	0.35	0.4	0.45	0.5	0.55	0.6	0.65	0.7	0.75	0.8	0.85	0.9	0.95	1								40	42	45	51	58	68	75	76	73	63	61	57	55	55	55	53	57	60	60	56	53
9	0	0.05	0.1	0.15	0.2	0.25	0.3	0.35	0.4	0.45	0.5	0.55	0.6	0.65	0.7	0.75	0.8	0.85	0.9	0.95	1								46	54	69	98	143	162	144	108	85	75	75	74	80	87	100	89	80	61	51	50	50
11	0	0.05	0.1	0.15	0.2	0.25	0.3	0.35	0.4	0.45	0.5	0.55	0.6	0.65	0.7	0.75	0.8	0.85	0.9	0.95	1								38	39	42	47	52	51	48	46	44	42	42	41	40	40	40	40	43	40	38	38	36
13	0	0.05	0.1	0.15	0.2	0.25	0.3	0.35	0.4	0.45	0.5	0.55	0.6	0.65	0.7	0.75	0.8	0.85	0.9	0.95	1								38	38	44	48	61	75	84	81	62	57	51	48	45	46	45	51	54	56	55	50	44
16	0	0.05	0.1	0.15	0.2	0.25	0.3	0.35	0.4	0.45	0.5	0.55	0.6	0.65	0.7	0.75	0.8	0.85	0.9	0.95	1								44	50	60	74	73	57	50	50	50	47	43	42	44	43	43	47	51	48	43	40	40
18	0	0.047619	0.0952381	0.142857	0.190476	0.238095	0.285714	0.333333	0.380952	0.428571	0.47619	0.52381	0.571429	0.619048	0.666667	0.714286	0.761905	0.809524	0.857143	0.904762	0.952381	1							44	46	51	55	55	61	77	82	81	62	55	49	45	49	54	53	47	42	41	39	39
19	0	0.047619	0.0952381	0.142857	0.190476	0.238095	0.285714	0.333333	0.380952	0.428571	0.47619	0.52381	0.571429	0.619048	0.666667	0.714286	0.761905	0.809524	0.857143	0.904762	0.952381	1							43	45	52	65	78	92	111	112	106	92	79	68	61	63	64	61	64	73	70	64	55
20	0	0.047619	0.0952381	0.142857	0.190476	0.238095	0.285714	0.333333	0.380952	0.428571	0.47619	0.52381	0.571429	0.619048	0.666667	0.714286	0.761905	0.809524	0.857143	0.904762	0.952381	1							43	50	57	68	89	97	94	76	55	49	49	47	47	49	50	53	54	50	44	40	40
22	0	0.047619	0.0952381	0.142857	0.190476	0.238095	0.285714	0.333333	0.380952	0.428571	0.47619	0.52381	0.571429	0.619048	0.666667	0.714286	0.761905	0.809524	0.857143	0.904762	0.952381	1							47	61	69	73	80	85	77	57	50	48	46	42	40	40	43	45	48	43	42	39	39
25	0	0.047619	0.0952381	0.142857	0.190476	0.238095	0.285714	0.333333	0.380952	0.428571	0.47619	0.52381	0.571429	0.619048	0.666667	0.714286	0.761905	0.809524	0.857143	0.904762	0.952381	1							38	38	41	47	51	58	62	63	67	69	67	50	46	44	41	42	42	44	45	41	37
32	0	0.047619	0.0952381	0.142857	0.190476	0.238095	0.285714	0.333333	0.380952	0.428571	0.47619	0.52381	0.571429	0.619048	0.666667	0.714286	0.761905	0.809524	0.857143	0.904762	0.952381	1							36	37	42	46	55	60	60	50	42	41	40	40	39	38	39	44	42	40	39	38	37
33	0	0.047619	0.0952381	0.142857	0.190476	0.238095	0.285714	0.333333	0.380952	0.428571	0.47619	0.52381	0.571429	0.619048	0.666667	0.714286	0.761905	0.809524	0.857143	0.904762	0.952381	1							37	38	43	48	50	52	52	50	47	43	40	40	43	43	43	40	39	38	36	36	35
34	0	0.047619	0.0952381	0.142857	0.190476	0.238095	0.285714	0.333333	0.380952	0.428571	0.47619	0.52381	0.571429	0.619048	0.666667	0.714286	0.761905	0.809524	0.857143	0.904762	0.952381	1							37	38	38	37	38	40	44	50	56	60	56	49	44	43	44	44	44	41	39	38	37
35	0	0.047619	0.0952381	0.142857	0.190476	0.238095	0.285714	0.333333	0.380952	0.428571	0.47619	0.52381	0.571429	0.619048	0.666667	0.714286	0.761905	0.809524	0.857143	0.904762	0.952381	1							42	42	44	52	65	60	52	48	44	43	42	42	45	43	44	45	44	48	51	47	40
36	0	0.047619	0.0952381	0.142857	0.190476	0.238095	0.285714	0.333333	0.380952	0.428571	0.47619	0.52381	0.571429	0.619048	0.666667	0.714286	0.761905	0.809524	0.857143	0.904762	0.952381	1							44	47	51	60	69	67	63	57	55	46	44	42	40	41	44	45	46	42	39	37	38
38	0	0.047619	0.0952381	0.142857	0.190476	0.238095	0.285714	0.333333	0.380952	0.428571	0.47619	0.52381	0.571429	0.619048	0.666667	0.714286	0.761905	0.809524	0.857143	0.904762	0.952381	1							41	41	46	51	55	64	71	73	60	52	50	48	49	48	48	52	57	54	48	44	40
41	0	0.0454545	0.0909091	0.136364	0.181818	0.227273	0.272727	0.318182	0.363636	0.409091	0.454545	0.5	0.545455	0.590909	0.636364	0.681818	0.727273	0.772727	0.818182	0.863636	0.909091	0.954545	1						44	43	44	52	64	71	74	57	45	42	42	48	49	46	43	44	42	41	40	39	38
42	0	0.0454545	0.0909091	0.136364	0.181818	0.227273	0.272727	0.318182	0.363636	0.409091	0.454545	0.5	0.545455	0.590909	0.636364	0.681818	0.727273	0.772727	0.818182	0.863636	0.909091	0.954545	1						38	39	42	44	49	59	63	58	50	44	42	42	43	42	46	47	45	46	42	40	39
43	0	0.0454545	0.0909091	0.136364	0.181818	0.227273	0.272727	0.318182	0.363636	0.409091	0.454545	0.5	0.545455	0.590909	0.636364	0.681818	0.727273	0.772727	0.818182	0.863636	0.909091	0.954545	1						41	41	43	45	55	60	62	60	52	48	45	43	40	39	41	44	44	45	44	39	37
45	0	0.0454545	0.0909091	0.136364	0.181818	0.227273	0.272727	0.318182	0.363636	0.409091	0.454545	0.5	0.545455	0.590909	0.636364	0.681818	0.727273	0.772727	0.818182	0.863636	0.909091	0.954545	1						41	41	40	42	46	55	61	64	64	55	49	46	42	42	46	46	46	48	45	44	39
49	0	0.0454545	0.0909091	0.136364	0.181818	0.227273	0.272727	0.318182	0.363636	0.409091	0.454545	0.5	0.545455	0.590909	0.636364	0.681818	0.727273	0.772727	0.818182	0.863636	0.909091	0.954545	1						35	38	40	38	45	54	57	53	48	44	41	39	40	40	40	46	44	44	42	41	38
50	0	0.0454545	0.0909091	0.136364	0.181818	0.227273	0.272727	0.318182	0.363636	0.409091	0.454545	0.5	0.545455	0.590909	0.636364	0.681818	0.727273	0.772727	0.818182	0.863636	0.909091	0.954545	1						39	40	40	44	51	60	64	63	57	51	49	46	46	47	46	51	47	51	49	41	40
51	0	0.0454545	0.0909091	0.136364	0.181818	0.227273	0.272727	0.318182	0.363636	0.409091	0.454545	0.5	0.545455	0.590909	0.636364	0.681818	0.727273	0.772727	0.818182	0.863636	0.909091	0.954545	1						40	40	41	42	54	69	76	64	46	43	43	41	41	40	39	40	42	43	45	43	40
52	0	0.0454545	0.0909091	0.136364	0.181818	0.227273	0.272727	0.318182	0.363636	0.409091	0.454545	0.5	0.545455	0.590909	0.636364	0.681818	0.727273	0.772727	0.818182	0.863636	0.909091	0.954545	1						41	44	52	66	88	113	160	155	127	94	64	54	52	51	49	50	57	70	77	73	56
57	0	0.0454545	0.0909091	0.136364	0.181818	0.227273	0.272727	0.318182	0.363636	0.409091	0.454545	0.5	0.545455	0.590909	0.636364	0.681818	0.727273	0.772727	0.818182	0.863636	0.909091	0.954545	1						39	39	41	43	45	48	57	75	82	89	92	85	66	65	63	63	63	55	51	48	44
59	0	0.0454545	0.0909091	0.136364	0.181818	0.227273	0.272727	0.318182	0.363636	0.409091	0.454545	0.5	0.545455	0.590909	0.636364	0.681818	0.727273	0.772727	0.818182	0.863636	0.909091	0.954545	1						38	37	41	41	46	55	63	71	86	82	65	53	53	43	42	44	47	44	43	38	36
61	0	0.0454545	0.0909091	0.136364	0.181818	0.227273	0.272727	0.318182	0.363636	0.409091	0.454545	0.5	0.545455	0.590909	0.636364	0.681818	0.727273	0.772727	0.818182	0.863636	0.909091	0.954545	1						40	43	48	56	65	67	63	54	52	50	48	43	44	43	42	46	51	50	49	44	39
64	0	0.0454545	0.0909091	0.136364	0.181818	0.227273	0.272727	0.318182	0.363636	0.409091	0.454545	0.5	0.545455	0.590909	0.636364	0.681818	0.727273	0.772727	0.818182	0.863636	0.909091	0.954545	1						42	50	50	75	86	81	67	52	50	45	42	40	40	41	44	46	52	53	49	44	40
65	0	0.0454545	0.0909091	0.136364	0.181818	0.227273	0.272727	0.318182	0.363636	0.409091	0.454545	0.5	0.545455	0.590909	0.636364	0.681818	0.727273	0.772727	0.818182	0.863636	0.909091	0.954545	1						39	40	44	49	56	65	61	56	52	49	46	44	43	43	38	41	47	51	48	46	44
67	0	0.0454545	0.0909091	0.136364	0.181818	0.227273	0.272727	0.318182	0.363636	0.409091	0.454545	0.5	0.545455	0.590909	0.636364	0.681818	0.727273	0.772727	0.818182	0.863636	0.909091	0.954545	1						37	38	42	46	55	60	58	59	64	60	53	46	44	45	43	43	42	42	47	42	38
71	0	0.0454545	0.0909091	0.136364	0.181818	0.227273	0.272727	0.318182	0.363636	0.409091	0.454545	0.5	0.545455	0.590909	0.636364	0.681818	0.727273	0.772727	0.818182	0.863636	0.909091	0.954545	1						57	71	93	121	141	133	102	77	67	56	47	50	56	53	62	70	69	57	46	43	41
77	0	0.0454545	0.0909091	0.136364	0.181818	0.227273	0.272727	0.318182	0.363636	0.409091	0.454545	0.5	0.545455	0.590909	0.636364	0.681818	0.727273	0.772727	0.818182	0.863636	0.909091	0.954545	1						39	41	46	60	63	61	59	53	44	41	42	43	42	44	46	42	43	39	39	39	37
80	0	0.0454545	0.0909091	0.136364	0.181818	0.227273	0.272727	0.318182	0.363636	0.409091	0.454545	0.5	0.545455	0.590909	0.636364	0.681818	0.727273	0.772727	0.818182	0.863636	0.909091	0.954545	1						37	38	44	53	58	63	59	51	47	48	51	49	46	44	42	42	40	39	39	39	38
81	0	0.0434783	0.0869565	0.130435	0.173913	0.217391	0.26087	0.304348	0.347826	0.391304	0.434783	0.478261	0.521739	0.565217	0.608696	0.652174	0.695652	0.73913	0.782609	0.826087	0.869565	0.913043	0.956522	1					40	42	42	47	53	69	97	107	97	70	53	47	44	43	42	41	42	43	48	47	46
84	0	0.0434783	0.0869565	0.130435	0.173913	0.217391	0.26087	0.304348	0.347826	0.391304	0.434783	0.478261	0.521739	0.565217	0.608696	0.652174	0.695652	0.73913	0.782609	0.826087	0.869565	0.913043	0.956522	1					43	51	64	75	76	80	81	76	64	54	53	52	55	57	59	58	51	49	43	43	43
86	0	0.0434783	0.0869565	0.130435	0.173913	0.217391	0.26087	0.304348	0.347826	0.391304	0.434783	0.478261	0.521739	0.565217	0.608696	0.652174	0.695652	0.73913	0.782609	0.826087	0.869565	0.913043	0.956522	1					41	39	42	43	43	48	56	73	85	69	51	48	48	46	46	47	46	44	41	39	38
92	0	0.0434783	0.0869565	0.130435	0.173913	0.217391	0.26087	0.304348	0.347826	0.391304	0.434783	0.478261	0.521739	0.565217	0.608696	0.652174	0.695652	0.73913	0.782609	0.826087	0.869565	0.913043	0.956522	1					44	58	68	83	104	117	87	62	58	52	51	60	61	58	56	48	45	46	42	39	41
93	0	0.0434783	0.0869565	0.130435	0.173913	0.217391	0.26087	0.304348	0.347826	0.391304	0.434783	0.478261	0.521739	0.565217	0.608696	0.652174	0.695652	0.73913	0.782609	0.826087	0.869565	0.913043	0.956522	1					50	49	65	81	100	127	151	160	120	78	67	64	58	57	57	51	52	58	57	64	63
94	0	0.0434783	0.0869565	0.130435	0.173913	0.217391	0.26087	0.304348	0.347826	0.391304	0.434783	0.478261	0.521739	0.565217	0.608696	0.652174	0.695652	0.73913	0.782609	0.826087	0.869565	0.913043	0.956522	1					41	46	52	50	53	64	67	61	50	52	49	48	46	44	44	44	43	48	48	49	42
95	0	0.0434783	0.0869565	0.130435	0.173913	0.217391	0.26087	0.304348	0.347826	0.391304	0.434783	0.478261	0.521739	0.565217	0.608696	0.652174	0.695652	0.73913	0.782609	0.826087	0.869565	0.913043	0.956522	1					38	38	41	46	46	46	52	56	54	47	42	43	42	40	42	44	43	42	46	46	43
96	0	0.0434783	0.0869565	0.130435	0.173913	0.217391	0.26087	0.304348	0.347826	0.391304	0.434783	0.478261	0.521739	0.565217	0.608696	0.652174	0.695652	0.73913	0.782609	0.826087	0.869565	0.913043	0.956522	1					43	43	44	61	75	89	84	58	49	46	47	51	55	53	52	50	46	45	43	41	41
98	0	0.0434783	0.0869565	0.130435	0.173913	0.217391	0.26087	0.304348	0.347826	0.391304	0.434783	0.478261	0.521739	0.565217	0.608696	0.652174	0.695652	0.73913	0.782609	0.826087	0.869565	0.913043	0.956522	1					46	49	58	74	91	85	74	70	62	52	48	48	46	48	52	50	53	63	66	65	53
99	0	0.0434783	0.0869565	0.130435	0.173913	0.217391	0.26087	0.304348	0.347826	0.391304	0.434783	0.478261	0.521739	0.565217	0.608696	0.652174	0.695652	0.73913	0.782609	0.826087	0.869565	0.913043	0.956522	1					37	37	38	41	44	51	55	54	50	52	52	49	46	43	41	41	40	39	39	40	41
101	0	0.0434783	0.0869565	0.130435	0.173913	0.217391	0.26087	0.304348	0.347826	0.391304	0.434783	0.478261	0.521739	0.565217	0.608696	0.652174	0.695652	0.73913	0.782609	0.826087	0.869565	0.913043	0.956522	1					42	48	56	63	102	119	141	130	97	73	65	60	57	57	52	52	54	57	62	63	63
104	0	0.0416667	0.0833333	0.125	0.166667	0.208333	0.25	0.291667	0.333333	0.375	0.416667	0.458333	0.5	0.541667	0.583333	0.625	0.666667	0.708333	0.75	0.791667	0.833333	0.875	0.916667	0.958333	1				46	46	50	60	79	96	114	119	104	91	87	85	84	80	67	67	59	56	56	55	59
114	0	0.0416667	0.0833333	0.125	0.166667	0.208333	0.25	0.291667	0.333333	0.375	0.416667	0.458333	0.5	0.541667	0.583333	0.625	0.666667	0.708333	0.75	0.791667	0.833333	0.875	0.916667	0.958333	1				39	40	47	60	78	86	84	60	51	49	44	41	41	42	40	40	41	41	46	51	52
116	0	0.0416667	0.0833333	0.125	0.166667	0.208333	0.25	0.291667	0.333333	0.375	0.416667	0.458333	0.5	0.541667	0.583333	0.625	0.666667	0.708333	0.75	0.791667	0.833333	0.875	0.916667	0.958333	1				37	36	38	39	41	44	52	58	56	53	48	43	42	43	42	39	41	44	45	46	46
123	0	0.04	0.08	0.12	0.16	0.2	0.24	0.28	0.32	0.36	0.4	0.44	0.48	0.52	0.56	0.6	0.64	0.68	0.72	0.76	0.8	0.84	0.88	0.92	0.96	1			41	41	42	43	46	50	62	79	75	65	53	47	50	53	52	47	45	42	40	40	40
124	0	0.04	0.08	0.12	0.16	0.2	0.24	0.28	0.32	0.36	0.4	0.44	0.48	0.52	0.56	0.6	0.64	0.68	0.72	0.76	0.8	0.84	0.88	0.92	0.96	1			46	50	51	58	72	93	130	128	125	104	92	82	82	81	82	80	75	68	61	55	50
130	0	0.0384615	0.0769231	0.115385	0.153846	0.192308	0.230769	0.269231	0.307692	0.346154	0.384615	0.423077	0.461538	0.5	0.538462	0.576923	0.615385	0.653846	0.692308	0.730769	0.769231	0.807692	0.846154	0.884615	0.923077	0.961538	1		54	63	67	82	125	112	86	68	61	61	62	62	61	66	59	59	59	58	61	71	76
131	0	0.0384615	0.0769231	0.115385	0.153846	0.192308	0.230769	0.269231	0.307692	0.346154	0.384615	0.423077	0.461538	0.5	0.538462	0.576923	0.615385	0.653846	0.692308	0.730769	0.769231	0.807692	0.846154	0.884615	0.923077	0.961538	1		40	42	45	46	55	75	89	88	71	54	50	49	50	52	57	62	59	52	45	43	42
133	0	0.0384615	0.0769231	0.115385	0.153846	0.192308	0.230769	0.269231	0.307692	0.346154	0.384615	0.423077	0.461538	0.5	0.538462	0.576923	0.615385	0.653846	0.692308	0.730769	0.769231	0.807692	0.846154	0.884615	0.923077	0.961538	1		38	39	40	43	48	54	56	60	48	44	43	42	39	42	46	48	48	43	39	37	39
For Fig. S4
Cell ID	x-axis: relative length (from 0 to 1)																																									y-axis: intensity (a.u.)
1	0	0.037037	0.0740741	0.111111	0.148148	0.185185	0.222222	0.259259	0.296296	0.333333	0.37037	0.407407	0.444444	0.481481	0.518519	0.555556	0.592593	0.62963	0.666667	0.703704	0.740741	0.777778	0.814815	0.851852	0.888889	0.925926	0.962963	1														31	33	33	33	32	34	35	38
4	0	0.0357143	0.0714286	0.107143	0.142857	0.178571	0.214286	0.25	0.285714	0.321429	0.357143	0.392857	0.428571	0.464286	0.5	0.535714	0.571429	0.607143	0.642857	0.678571	0.714286	0.75	0.785714	0.821429	0.857143	0.892857	0.928571	0.964286	1													32	33	33	32	33	33	33	35
15	0	0.0344828	0.0689655	0.103448	0.137931	0.172414	0.206897	0.241379	0.275862	0.310345	0.344828	0.37931	0.413793	0.448276	0.482759	0.517241	0.551724	0.586207	0.62069	0.655172	0.689655	0.724138	0.758621	0.793103	0.827586	0.862069	0.896552	0.931034	0.965517	1												33	36	36	37	38	39	39	41
23	0	0.0333333	0.0666667	0.1	0.133333	0.166667	0.2	0.233333	0.266667	0.3	0.333333	0.366667	0.4	0.433333	0.466667	0.5	0.533333	0.566667	0.6	0.633333	0.666667	0.7	0.733333	0.766667	0.8	0.833333	0.866667	0.9	0.933333	0.966667	1											32	33	34	34	34	35	36	36
24	0	0.0333333	0.0666667	0.1	0.133333	0.166667	0.2	0.233333	0.266667	0.3	0.333333	0.366667	0.4	0.433333	0.466667	0.5	0.533333	0.566667	0.6	0.633333	0.666667	0.7	0.733333	0.766667	0.8	0.833333	0.866667	0.9	0.933333	0.966667	1											32	33	33	33	34	34	35	37
25	0	0.0333333	0.0666667	0.1	0.133333	0.166667	0.2	0.233333	0.266667	0.3	0.333333	0.366667	0.4	0.433333	0.466667	0.5	0.533333	0.566667	0.6	0.633333	0.666667	0.7	0.733333	0.766667	0.8	0.833333	0.866667	0.9	0.933333	0.966667	1											33	33	34	34	36	35	37	37
29	0	0.0333333	0.0666667	0.1	0.133333	0.166667	0.2	0.233333	0.266667	0.3	0.333333	0.366667	0.4	0.433333	0.466667	0.5	0.533333	0.566667	0.6	0.633333	0.666667	0.7	0.733333	0.766667	0.8	0.833333	0.866667	0.9	0.933333	0.966667	1											30	31	33	32	34	33	35	34
30	0	0.0333333	0.0666667	0.1	0.133333	0.166667	0.2	0.233333	0.266667	0.3	0.333333	0.366667	0.4	0.433333	0.466667	0.5	0.533333	0.566667	0.6	0.633333	0.666667	0.7	0.733333	0.766667	0.8	0.833333	0.866667	0.9	0.933333	0.966667	1											32	33	33	34	35	34	33	35
34	0	0.0333333	0.0666667	0.1	0.133333	0.166667	0.2	0.233333	0.266667	0.3	0.333333	0.366667	0.4	0.433333	0.466667	0.5	0.533333	0.566667	0.6	0.633333	0.666667	0.7	0.733333	0.766667	0.8	0.833333	0.866667	0.9	0.933333	0.966667	1											41	46	46	45	47	46	46	49
38	0	0.0333333	0.0666667	0.1	0.133333	0.166667	0.2	0.233333	0.266667	0.3	0.333333	0.366667	0.4	0.433333	0.466667	0.5	0.533333	0.566667	0.6	0.633333	0.666667	0.7	0.733333	0.766667	0.8	0.833333	0.866667	0.9	0.933333	0.966667	1											31	31	34	35	35	35	35	34
42	0	0.0322581	0.0645161	0.0967742	0.129032	0.16129	0.193548	0.225806	0.258065	0.290323	0.322581	0.354839	0.387097	0.419355	0.451613	0.483871	0.516129	0.548387	0.580645	0.612903	0.645161	0.677419	0.709677	0.741935	0.774194	0.806452	0.83871	0.870968	0.903226	0.935484	0.967742	1										32	32	33	35	35	33	34	36
44	0	0.0322581	0.0645161	0.0967742	0.129032	0.16129	0.193548	0.225806	0.258065	0.290323	0.322581	0.354839	0.387097	0.419355	0.451613	0.483871	0.516129	0.548387	0.580645	0.612903	0.645161	0.677419	0.709677	0.741935	0.774194	0.806452	0.83871	0.870968	0.903226	0.935484	0.967742	1										33	33	33	34	34	34	33	36
53	0	0.0322581	0.0645161	0.0967742	0.129032	0.16129	0.193548	0.225806	0.258065	0.290323	0.322581	0.354839	0.387097	0.419355	0.451613	0.483871	0.516129	0.548387	0.580645	0.612903	0.645161	0.677419	0.709677	0.741935	0.774194	0.806452	0.83871	0.870968	0.903226	0.935484	0.967742	1										32	32	32	33	34	34	35	39
56	0	0.0322581	0.0645161	0.0967742	0.129032	0.16129	0.193548	0.225806	0.258065	0.290323	0.322581	0.354839	0.387097	0.419355	0.451613	0.483871	0.516129	0.548387	0.580645	0.612903	0.645161	0.677419	0.709677	0.741935	0.774194	0.806452	0.83871	0.870968	0.903226	0.935484	0.967742	1										32	32	33	34	35	34	34	33
57	0	0.0322581	0.0645161	0.0967742	0.129032	0.16129	0.193548	0.225806	0.258065	0.290323	0.322581	0.354839	0.387097	0.419355	0.451613	0.483871	0.516129	0.548387	0.580645	0.612903	0.645161	0.677419	0.709677	0.741935	0.774194	0.806452	0.83871	0.870968	0.903226	0.935484	0.967742	1										31	32	33	34	33	35	35	34
58	0	0.0322581	0.0645161	0.0967742	0.129032	0.16129	0.193548	0.225806	0.258065	0.290323	0.322581	0.354839	0.387097	0.419355	0.451613	0.483871	0.516129	0.548387	0.580645	0.612903	0.645161	0.677419	0.709677	0.741935	0.774194	0.806452	0.83871	0.870968	0.903226	0.935484	0.967742	1										41	45	46	46	45	45	48	53
61	0	0.0322581	0.0645161	0.0967742	0.129032	0.16129	0.193548	0.225806	0.258065	0.290323	0.322581	0.354839	0.387097	0.419355	0.451613	0.483871	0.516129	0.548387	0.580645	0.612903	0.645161	0.677419	0.709677	0.741935	0.774194	0.806452	0.83871	0.870968	0.903226	0.935484	0.967742	1										33	36	35	34	34	38	38	40
62	0	0.0322581	0.0645161	0.0967742	0.129032	0.16129	0.193548	0.225806	0.258065	0.290323	0.322581	0.354839	0.387097	0.419355	0.451613	0.483871	0.516129	0.548387	0.580645	0.612903	0.645161	0.677419	0.709677	0.741935	0.774194	0.806452	0.83871	0.870968	0.903226	0.935484	0.967742	1										33	34	32	33	36	36	34	34
65	0	0.0322581	0.0645161	0.0967742	0.129032	0.16129	0.193548	0.225806	0.258065	0.290323	0.322581	0.354839	0.387097	0.419355	0.451613	0.483871	0.516129	0.548387	0.580645	0.612903	0.645161	0.677419	0.709677	0.741935	0.774194	0.806452	0.83871	0.870968	0.903226	0.935484	0.967742	1										34	32	32	33	35	34	35	38
73	0	0.03125	0.0625	0.09375	0.125	0.15625	0.1875	0.21875	0.25	0.28125	0.3125	0.34375	0.375	0.40625	0.4375	0.46875	0.5	0.53125	0.5625	0.59375	0.625	0.65625	0.6875	0.71875	0.75	0.78125	0.8125	0.84375	0.875	0.90625	0.9375	0.96875	1									32	32	32	34	34	35	34	34
75	0	0.03125	0.0625	0.09375	0.125	0.15625	0.1875	0.21875	0.25	0.28125	0.3125	0.34375	0.375	0.40625	0.4375	0.46875	0.5	0.53125	0.5625	0.59375	0.625	0.65625	0.6875	0.71875	0.75	0.78125	0.8125	0.84375	0.875	0.90625	0.9375	0.96875	1									32	33	33	33	33	34	34	33
84	0	0.03125	0.0625	0.09375	0.125	0.15625	0.1875	0.21875	0.25	0.28125	0.3125	0.34375	0.375	0.40625	0.4375	0.46875	0.5	0.53125	0.5625	0.59375	0.625	0.65625	0.6875	0.71875	0.75	0.78125	0.8125	0.84375	0.875	0.90625	0.9375	0.96875	1									34	34	35	34	36	38	36	36
91	0	0.030303	0.0606061	0.0909091	0.121212	0.151515	0.181818	0.212121	0.242424	0.272727	0.30303	0.333333	0.363636	0.393939	0.424242	0.454545	0.484848	0.515152	0.545455	0.575758	0.606061	0.636364	0.666667	0.69697	0.727273	0.757576	0.787879	0.818182	0.848485	0.878788	0.909091	0.939394	0.969697	1								34	34	34	34	35	36	35	35
92	0	0.030303	0.0606061	0.0909091	0.121212	0.151515	0.181818	0.212121	0.242424	0.272727	0.30303	0.333333	0.363636	0.393939	0.424242	0.454545	0.484848	0.515152	0.545455	0.575758	0.606061	0.636364	0.666667	0.69697	0.727273	0.757576	0.787879	0.818182	0.848485	0.878788	0.909091	0.939394	0.969697	1								32	34	36	37	36	36	37	37
95	0	0.030303	0.0606061	0.0909091	0.121212	0.151515	0.181818	0.212121	0.242424	0.272727	0.30303	0.333333	0.363636	0.393939	0.424242	0.454545	0.484848	0.515152	0.545455	0.575758	0.606061	0.636364	0.666667	0.69697	0.727273	0.757576	0.787879	0.818182	0.848485	0.878788	0.909091	0.939394	0.969697	1								36	37	41	40	39	40	45	50
101	0	0.030303	0.0606061	0.0909091	0.121212	0.151515	0.181818	0.212121	0.242424	0.272727	0.30303	0.333333	0.363636	0.393939	0.424242	0.454545	0.484848	0.515152	0.545455	0.575758	0.606061	0.636364	0.666667	0.69697	0.727273	0.757576	0.787879	0.818182	0.848485	0.878788	0.909091	0.939394	0.969697	1								36	36	36	37	39	39	39	39
105	0	0.0294118	0.0588235	0.0882353	0.117647	0.147059	0.176471	0.205882	0.235294	0.264706	0.294118	0.323529	0.352941	0.382353	0.411765	0.441176	0.470588	0.5	0.529412	0.558824	0.588235	0.617647	0.647059	0.676471	0.705882	0.735294	0.764706	0.794118	0.823529	0.852941	0.882353	0.911765	0.941176	0.970588	1							34	35	35	35	36	36	37	40
106	0	0.0294118	0.0588235	0.0882353	0.117647	0.147059	0.176471	0.205882	0.235294	0.264706	0.294118	0.323529	0.352941	0.382353	0.411765	0.441176	0.470588	0.5	0.529412	0.558824	0.588235	0.617647	0.647059	0.676471	0.705882	0.735294	0.764706	0.794118	0.823529	0.852941	0.882353	0.911765	0.941176	0.970588	1							34	37	38	40	41	40	42	42
108	0	0.0294118	0.0588235	0.0882353	0.117647	0.147059	0.176471	0.205882	0.235294	0.264706	0.294118	0.323529	0.352941	0.382353	0.411765	0.441176	0.470588	0.5	0.529412	0.558824	0.588235	0.617647	0.647059	0.676471	0.705882	0.735294	0.764706	0.794118	0.823529	0.852941	0.882353	0.911765	0.941176	0.970588	1							33	34	34	35	36	36	37	37
111	0	0.0294118	0.0588235	0.0882353	0.117647	0.147059	0.176471	0.205882	0.235294	0.264706	0.294118	0.323529	0.352941	0.382353	0.411765	0.441176	0.470588	0.5	0.529412	0.558824	0.588235	0.617647	0.647059	0.676471	0.705882	0.735294	0.764706	0.794118	0.823529	0.852941	0.882353	0.911765	0.941176	0.970588	1							32	34	36	34	36	35	38	37
114	0	0.0294118	0.0588235	0.0882353	0.117647	0.147059	0.176471	0.205882	0.235294	0.264706	0.294118	0.323529	0.352941	0.382353	0.411765	0.441176	0.470588	0.5	0.529412	0.558824	0.588235	0.617647	0.647059	0.676471	0.705882	0.735294	0.764706	0.794118	0.823529	0.852941	0.882353	0.911765	0.941176	0.970588	1							33	33	32	32	33	32	33	34
119	0	0.0285714	0.0571429	0.0857143	0.114286	0.142857	0.171429	0.2	0.228571	0.257143	0.285714	0.314286	0.342857	0.371429	0.4	0.428571	0.457143	0.485714	0.514286	0.542857	0.571429	0.6	0.628571	0.657143	0.685714	0.714286	0.742857	0.771429	0.8	0.828571	0.857143	0.885714	0.914286	0.942857	0.971429	1						31	32	33	31	32	33	33	33
120	0	0.0285714	0.0571429	0.0857143	0.114286	0.142857	0.171429	0.2	0.228571	0.257143	0.285714	0.314286	0.342857	0.371429	0.4	0.428571	0.457143	0.485714	0.514286	0.542857	0.571429	0.6	0.628571	0.657143	0.685714	0.714286	0.742857	0.771429	0.8	0.828571	0.857143	0.885714	0.914286	0.942857	0.971429	1						32	32	35	33	33	37	36	37
121	0	0.0285714	0.0571429	0.0857143	0.114286	0.142857	0.171429	0.2	0.228571	0.257143	0.285714	0.314286	0.342857	0.371429	0.4	0.428571	0.457143	0.485714	0.514286	0.542857	0.571429	0.6	0.628571	0.657143	0.685714	0.714286	0.742857	0.771429	0.8	0.828571	0.857143	0.885714	0.914286	0.942857	0.971429	1						33	32	32	32	33	34	35	36
125	0	0.0277778	0.0555556	0.0833333	0.111111	0.138889	0.166667	0.194444	0.222222	0.25	0.277778	0.305556	0.333333	0.361111	0.388889	0.416667	0.444444	0.472222	0.5	0.527778	0.555556	0.583333	0.611111	0.638889	0.666667	0.694444	0.722222	0.75	0.777778	0.805556	0.833333	0.861111	0.888889	0.916667	0.944444	0.972222	1					41	41	42	42	42	45	47	49
126	0	0.0277778	0.0555556	0.0833333	0.111111	0.138889	0.166667	0.194444	0.222222	0.25	0.277778	0.305556	0.333333	0.361111	0.388889	0.416667	0.444444	0.472222	0.5	0.527778	0.555556	0.583333	0.611111	0.638889	0.666667	0.694444	0.722222	0.75	0.777778	0.805556	0.833333	0.861111	0.888889	0.916667	0.944444	0.972222	1					36	36	35	39	39	39	40	40
130	0	0.0263158	0.0526316	0.0789474	0.105263	0.131579	0.157895	0.184211	0.210526	0.236842	0.263158	0.289474	0.315789	0.342105	0.368421	0.394737	0.421053	0.447368	0.473684	0.5	0.526316	0.552632	0.578947	0.605263	0.631579	0.657895	0.684211	0.710526	0.736842	0.763158	0.789474	0.815789	0.842105	0.868421	0.894737	0.921053	0.947368	0.973684	1			36	38	44	56	63	68	50	38
132	0	0.0263158	0.0526316	0.0789474	0.105263	0.131579	0.157895	0.184211	0.210526	0.236842	0.263158	0.289474	0.315789	0.342105	0.368421	0.394737	0.421053	0.447368	0.473684	0.5	0.526316	0.552632	0.578947	0.605263	0.631579	0.657895	0.684211	0.710526	0.736842	0.763158	0.789474	0.815789	0.842105	0.868421	0.894737	0.921053	0.947368	0.973684	1			37	38	39	42	42	43	44	46
134	0	0.025641	0.0512821	0.0769231	0.102564	0.128205	0.153846	0.179487	0.205128	0.230769	0.25641	0.282051	0.307692	0.333333	0.358974	0.384615	0.410256	0.435897	0.461538	0.487179	0.512821	0.538462	0.564103	0.589744	0.615385	0.641026	0.666667	0.692308	0.717949	0.74359	0.769231	0.794872	0.820513	0.846154	0.871795	0.897436	0.923077	0.948718	0.974359	1		33	33	35	35	36	36	35	37
The Cell ID represents the row number shown in Fig. 1c
[truncated: 32 more columns]

## Sheet: Supplementary Fig.18
DnaN foci number in WT					DnaN foci number in parAK20R
Cell_ID	Replication_time	Foci_number	IntensityRatio (value 0 if only 1 foci detected)		Cell_ID	Replication_time	Foci_number	IntensityRatio (value 0 if only 1 foci detected)
22091201	0.022	1	0		22121901	0.021	1	0
22091201	0.044	1	0		22121901	0.042	1	0
22091201	0.067	1	0		22121901	0.062	1	0
22091201	0.089	1	0		22121901	0.083	1	0
22091201	0.111	1	0		22121901	0.104	1	0
22091201	0.133	1	0		22121901	0.125	1	0
22091201	0.156	1	0		22121901	0.146	1	0
22091201	0.178	1	0		22121901	0.167	1	0
22091201	0.2	1	0		22121901	0.188	1	0
22091201	0.222	1	0		22121901	0.208	1	0
22091201	0.244	1	0		22121901	0.229	1	0
22091201	0.267	1	0		22121901	0.25	1	0
22091201	0.289	1	0		22121901	0.271	1	0
22091201	0.311	1	0		22121901	0.292	1	0
22091201	0.333	1	0		22121901	0.312	1	0
22091201	0.356	1	0		22121901	0.333	1	0
22091201	0.378	1	0		22121901	0.354	1	0
22091201	0.4	1	0		22121901	0.375	1	0
22091201	0.422	1	0		22121901	0.396	1	0
22091201	0.444	1	0		22121901	0.417	1	0
22091201	0.511	2	1.144		22121901	0.438	1	0
22091201	0.533	1	0		22121901	0.458	1	0
22091201	0.556	1	0		22121901	0.479	1	0
22091201	0.578	1	0		22121901	0.5	1	0
22091201	0.6	1	0		22121901	0.521	1	0
22091201	0.667	1	0		22121901	0.542	1	0
22091201	0.756	1	0		22121901	0.562	1	0
22091201	0.778	1	0		22121901	0.583	1	0
22091201	0.867	1	0		22121901	0.604	1	0
22091201	0.911	1	0		22121901	0.667	1	0
22091201	0.933	1	0		22121901	0.688	1	0
22091201	0.956	1	0		22121901	0.729	1	0
22091201	0.978	1	0		22121901	0.771	1	0
22091205	0.026	1	0		22121901	0.792	1	0
22091205	0.053	1	0		22121901	0.812	1	0
22091205	0.105	1	0		22121901	0.833	1	0
22091205	0.132	1	0		22121901	0.854	1	0
22091205	0.158	1	0		22121901	0.896	1	0
22091205	0.184	1	0		22121901	0.917	1	0
22091205	0.211	1	0		22121901	0.938	1	0
22091205	0.263	1	0		22121901	0.958	1	0
22091205	0.289	1	0		22121901	0.979	1	0
22091205	0.316	1	0		22121902	0.023	1	0
22091205	0.342	1	0		22121902	0.047	1	0
22091205	0.368	1	0		22121902	0.07	1	0
22091205	0.395	1	0		22121902	0.093	1	0
22091205	0.421	1	0		22121902	0.14	1	0
22091205	0.447	1	0		22121902	0.163	1	0
22091205	0.474	1	0		22121902	0.186	1	0
22091205	0.5	1	0		22121902	0.233	1	0
22091205	0.526	1	0		22121902	0.256	1	0
22091205	0.553	1	0		22121902	0.279	1	0
22091205	0.579	1	0		22121902	0.302	1	0
22091205	0.605	1	0		22121902	0.326	1	0
22091205	0.658	1	0		22121902	0.349	1	0
22091205	0.684	1	0		22121902	0.395	1	0
22091205	0.711	1	0		22121902	0.419	1	0
22091205	0.737	1	0		22121902	0.442	1	0
22091205	0.763	1	0		22121902	0.465	1	0
22091205	0.789	1	0		22121902	0.512	1	0
22091205	0.816	1	0		22121902	0.558	1	0
22091205	0.842	1	0		22121902	0.581	1	0
22091205	0.868	1	0		22121902	0.605	1	0
22091205	0.921	1	0		22121902	0.651	1	0
22091205	0.947	1	0		22121902	0.674	1	0
22091205	0.974	1	0		22121902	0.698	1	0
22091207	0.024	1	0		22121902	0.744	1	0
22091207	0.048	1	0		22121902	0.767	1	0
22091207	0.071	1	0		22121902	0.814	1	0
22091207	0.095	1	0		22121902	0.86	1	0
22091207	0.119	1	0		22121902	0.907	1	0
22091207	0.143	1	0		22121902	0.93	1	0
22091207	0.167	1	0		22121902	0.953	1	0
22091207	0.19	1	0		22121903	0.014	1	0
22091207	0.214	1	0		22121903	0.029	1	0
22091207	0.238	1	0		22121903	0.043	1	0
22091207	0.262	1	0		22121903	0.057	1	0
22091207	0.286	1	0		22121903	0.071	1	0
22091207	0.31	1	0		22121903	0.086	1	0
22091207	0.333	1	0		22121903	0.1	1	0
22091207	0.357	1	0		22121903	0.114	1	0
22091207	0.381	1	0		22121903	0.129	1	0
22091207	0.405	1	0		22121903	0.143	1	0
22091207	0.429	1	0		22121903	0.171	1	0
22091207	0.452	1	0		22121903	0.186	1	0
22091207	0.476	1	0		22121903	0.2	1	0
22091207	0.5	1	0		22121903	0.214	1	0
22091207	0.524	1	0		22121903	0.229	1	0
22091207	0.548	1	0		22121903	0.257	1	0
22091207	0.571	1	0		22121903	0.271	1	0
22091207	0.619	1	0		22121903	0.286	1	0
22091207	0.643	1	0		22121903	0.3	1	0
22091207	0.667	1	0		22121903	0.314	1	0
22091207	0.69	1	0		22121903	0.329	1	0
22091207	0.714	1	0		22121903	0.343	1	0
22091207	0.738	1	0		22121903	0.357	1	0
22091207	0.762	1	0		22121903	0.371	1	0
22091207	0.786	1	0		22121903	0.386	1	0
22091207	0.81	1	0		22121903	0.4	1	0
22091207	0.833	1	0		22121903	0.414	1	0
22091207	0.952	1	0		22121903	0.429	1	0
22091208	0.021	1	0		22121903	0.457	2	1.648
22091208	0.042	1	0		22121903	0.486	1	0
22091208	0.062	1	0		22121903	0.5	1	0
22091208	0.083	1	0		22121903	0.514	1	0
22091208	0.104	1	0		22121903	0.529	1	0
22091208	0.125	1	0		22121903	0.543	1	0
22091208	0.167	1	0		22121903	0.557	1	0
22091208	0.208	1	0		22121903	0.571	1	0
22091208	0.229	1	0		22121903	0.586	1	0
22091208	0.25	1	0		22121903	0.6	1	0
22091208	0.271	1	0		22121903	0.614	1	0
22091208	0.292	1	0		22121903	0.629	1	0
22091208	0.312	1	0		22121903	0.643	1	0
22091208	0.333	2	4.917		22121903	0.657	1	0
22091208	0.354	1	0		22121903	0.671	1	0
22091208	0.375	1	0		22121903	0.686	1	0
22091208	0.396	1	0		22121903	0.7	1	0
22091208	0.417	1	0		22121903	0.714	1	0
22091208	0.438	1	0		22121903	0.729	1	0
22091208	0.479	1	0		22121903	0.757	1	0
22091208	0.5	1	0		22121903	0.771	1	0
22091208	0.521	1	0		22121903	0.786	1	0
22091208	0.542	1	0		22121903	0.8	1	0
22091208	0.562	1	0		22121903	0.814	1	0
22091208	0.625	1	0		22121903	0.829	1	0
22091208	0.646	1	0		22121903	0.871	1	0
22091208	0.667	1	0		22121903	0.886	1	0
22091208	0.688	1	0		22121903	0.914	1	0
22091208	0.708	1	0		22121903	0.929	1	0
22091208	0.771	1	0		22121903	0.943	1	0
22091208	0.792	2	2.332		22121903	0.957	1	0
22091208	0.812	1	0		22121903	0.971	1	0
22091208	0.833	1	0		22121903	0.986	1	0
22091208	0.854	1	0		22121904	0.024	1	0
22091208	0.875	1	0		22121904	0.071	1	0
22091208	0.896	1	0		22121904	0.095	1	0
22091208	0.938	1	0		22121904	0.119	1	0
22091208	0.979	1	0		22121904	0.143	1	0
22091210	0.024	1	0		22121904	0.167	1	0
22091210	0.048	1	0		22121904	0.19	1	0
22091210	0.071	1	0		22121904	0.238	1	0
22091210	0.095	1	0		22121904	0.262	1	0
22091210	0.119	1	0		22121904	0.286	1	0
22091210	0.143	1	0		22121904	0.31	1	0
22091210	0.167	1	0		22121904	0.333	1	0
22091210	0.19	1	0		22121904	0.357	1	0
22091210	0.214	1	0		22121904	0.381	1	0
22091210	0.238	1	0		22121904	0.429	1	0
22091210	0.262	1	0		22121904	0.452	1	0
22091210	0.286	1	0		22121904	0.476	1	0
22091210	0.333	1	0		22121904	0.5	1	0
22091210	0.357	1	0		22121904	0.524	1	0
22091210	0.381	1	0		22121904	0.548	1	0
22091210	0.405	1	0		22121904	0.571	1	0
22091210	0.429	1	0		22121904	0.595	1	0
22091210	0.452	1	0		22121904	0.619	1	0
22091210	0.476	1	0		22121904	0.643	1	0
22091210	0.5	1	0		22121904	0.667	1	0
22091210	0.524	1	0		22121904	0.69	1	0
22091210	0.548	1	0		22121904	0.714	1	0
22091210	0.571	1	0		22121904	0.738	1	0
22091210	0.595	1	0		22121904	0.786	1	0
22091210	0.619	1	0		22121904	0.81	1	0
22091210	0.643	1	0		22121904	0.833	1	0
22091210	0.667	1	0		22121904	0.857	1	0
22091210	0.69	1	0		22121904	0.881	1	0
22091210	0.714	1	0		22121904	0.905	1	0
22091210	0.762	1	0		22121904	0.929	1	0
22091210	0.786	1	0		22121904	0.952	1	0
22091210	0.81	1	0		22121904	0.976	1	0
22091210	0.833	1	0		22121905	0.047	1	0
22091210	0.857	1	0		22121905	0.07	1	0
22091210	0.881	1	0		22121905	0.093	1	0
22091210	0.905	1	0		22121905	0.116	1	0
22091210	0.929	1	0		22121905	0.14	1	0
22091210	0.952	1	0		22121905	0.163	1	0
22091210	0.976	1	0		22121905	0.186	1	0
22091212	0.022	1	0		22121905	0.209	1	0
22091212	0.044	1	0		22121905	0.233	1	0
22091212	0.067	1	0		22121905	0.256	1	0
22091212	0.089	1	0		22121905	0.279	1	0
22091212	0.133	1	0		22121905	0.302	1	0
22091212	0.156	1	0		22121905	0.326	1	0
22091212	0.178	1	0		22121905	0.349	1	0
22091212	0.2	1	0		22121905	0.372	1	0
22091212	0.222	1	0		22121905	0.395	1	0
22091212	0.267	1	0		22121905	0.419	1	0
22091212	0.289	1	0		22121905	0.442	1	0
22091212	0.311	1	0		22121905	0.465	1	0
22091212	0.333	1	0		22121905	0.488	1	0
22091212	0.378	1	0		22121905	0.512	1	0
22091212	0.4	1	0		22121905	0.535	1	0
22091212	0.444	1	0		22121905	0.558	1	0
22091212	0.489	1	0		22121905	0.581	1	0
22091212	0.511	1	0		22121905	0.605	1	0
22091212	0.533	1	0		22121905	0.628	1	0
22091212	0.578	1	0		22121905	0.674	1	0
22091212	0.667	1	0		22121905	0.698	1	0
22091212	0.822	1	0		22121905	0.767	1	0
22091212	0.844	1	0		22121905	0.791	1	0
22091212	0.889	1	0		22121905	0.814	1	0
22091212	0.978	1	0		22121905	0.837	1	0
22091213	0.023	1	0		22121905	0.86	1	0
22091213	0.047	1	0		22121905	0.884	1	0
22091213	0.07	1	0		22121905	0.907	1	0
22091213	0.093	1	0		22121905	0.93	1	0
22091213	0.163	1	0		22121905	0.953	1	0
22091213	0.186	1	0		22121905	0.977	1	0
22091213	0.209	1	0		22121906	0.02	1	0
22091213	0.233	1	0		22121906	0.039	1	0
22091213	0.256	1	0		22121906	0.059	1	0
22091213	0.279	1	0		22121906	0.078	1	0
22091213	0.302	1	0		22121906	0.098	1	0
22091213	0.326	1	0		22121906	0.118	1	0
22091213	0.349	1	0		22121906	0.137	1	0
22091213	0.372	2	2.651		22121906	0.157	1	0
22091213	0.395	1	0		22121906	0.176	1	0
22091213	0.419	1	0		22121906	0.196	1	0
22091213	0.442	1	0		22121906	0.216	1	0
22091213	0.465	1	0		22121906	0.235	1	0
22091213	0.488	1	0		22121906	0.255	1	0
22091213	0.512	1	0		22121906	0.275	1	0
22091213	0.535	1	0		22121906	0.294	1	0
22091213	0.558	1	0		22121906	0.314	1	0
22091213	0.581	1	0		22121906	0.333	1	0
22091213	0.605	1	0		22121906	0.353	1	0
22091213	0.628	1	0		22121906	0.373	1	0
22091213	0.651	1	0		22121906	0.392	1	0
22091213	0.674	1	0		22121906	0.412	1	0
22091213	0.721	1	0		22121906	0.431	1	0
22091213	0.767	1	0		22121906	0.451	1	0
22091213	0.791	1	0		22121906	0.471	1	0
22091213	0.814	1	0		22121906	0.49	1	0
22091213	0.837	1	0		22121906	0.51	1	0
22091213	0.86	1	0		22121906	0.529	1	0
22091213	0.884	1	0		22121906	0.549	1	0
22091213	0.907	2	1.461		22121906	0.569	1	0
22091213	0.93	1	0		22121906	0.588	1	0
22091214	0.017	1	0		22121906	0.608	2	1.999
22091214	0.033	1	0		22121906	0.627	1	0
22091214	0.05	1	0		22121906	0.647	1	0
22091214	0.067	1	0		22121906	0.686	1	0
22091214	0.083	1	0		22121906	0.706	1	0
22091214	0.1	1	0		22121906	0.725	1	0
22091214	0.117	1	0		22121906	0.745	1	0
22091214	0.133	1	0		22121906	0.765	1	0
22091214	0.15	1	0		22121906	0.824	1	0
22091214	0.167	1	0		22121906	0.843	1	0
22091214	0.183	1	0		22121906	0.863	1	0
22091214	0.2	1	0		22121906	0.882	1	0
22091214	0.217	1	0		22121906	0.922	1	0
22091214	0.233	1	0		22121906	0.941	1	0
22091214	0.25	1	0		22121906	0.961	1	0
22091214	0.267	1	0		22121906	0.98	1	0
22091214	0.283	1	0		22121907	0.019	1	0
22091214	0.3	1	0		22121907	0.038	1	0
22091214	0.333	1	0		22121907	0.058	1	0
22091214	0.35	1	0		22121907	0.077	1	0
22091214	0.367	1	0		22121907	0.096	1	0
22091214	0.383	1	0		22121907	0.115	1	0
22091214	0.417	1	0		22121907	0.135	1	0
22091214	0.433	1	0		22121907	0.154	1	0
22091214	0.483	1	0		22121907	0.173	1	0
22091214	0.5	1	0		22121907	0.192	1	0
22091214	0.517	1	0		22121907	0.212	1	0
22091214	0.583	1	0		22121907	0.231	1	0
22091214	0.6	1	0		22121907	0.269	1	0
22091214	0.633	1	0		22121907	0.288	1	0
22091214	0.683	1	0		22121907	0.308	1	0
22091214	0.7	1	0		22121907	0.327	1	0
22091214	0.717	1	0		22121907	0.346	1	0
22091214	0.733	1	0		22121907	0.365	1	0
22091214	0.75	1	0		22121907	0.385	1	0
22091214	0.8	1	0		22121907	0.404	1	0
22091214	0.833	1	0		22121907	0.423	1	0
22091214	0.85	1	0		22121907	0.442	1	0
22091214	0.867	1	0		22121907	0.462	1	0
22091214	0.883	1	0		22121907	0.481	1	0
22091214	0.917	1	0		22121907	0.5	1	0
22091214	0.933	1	0		22121907	0.519	1	0
22091214	0.95	1	0		22121907	0.538	1	0
22091214	0.967	1	0		22121907	0.558	1	0
22091214	0.983	1	0		22121907	0.577	1	0
22091215	0.019	1	0		22121907	0.615	1	0
22091215	0.037	1	0		22121907	0.635	1	0
22091215	0.056	1	0		22121907	0.654	1	0
22091215	0.074	1	0		22121907	0.673	1	0
22091215	0.093	1	0		22121907	0.692	1	0
22091215	0.111	1	0		22121907	0.712	1	0
22091215	0.13	1	0		22121907	0.731	1	0
22091215	0.148	1	0		22121907	0.75	1	0
22091215	0.167	1	0		22121907	0.788	1	0
22091215	0.185	1	0		22121907	0.808	1	0
22091215	0.222	1	0		22121907	0.827	1	0
22091215	0.241	1	0		22121907	0.846	1	0
22091215	0.259	1	0		22121907	0.865	1	0
22091215	0.278	1	0		22121907	0.885	1	0
22091215	0.333	1	0		22121907	0.904	1	0
22091215	0.352	1	0		22121907	0.923	1	0
22091215	0.37	1	0		22121907	0.942	1	0
22091215	0.389	1	0		22121907	0.962	1	0
22091215	0.407	1	0		22121907	0.981	1	0
22091215	0.426	1	0		22121909	0.022	1	0
22091215	0.444	2	1.18		22121909	0.043	1	0
22091215	0.481	1	0		22121909	0.065	1	0
22091215	0.5	1	0		22121909	0.087	1	0
22091215	0.519	1	0		22121909	0.109	1	0
22091215	0.537	1	0		22121909	0.13	1	0
22091215	0.556	1	0		22121909	0.152	1	0
22091215	0.593	1	0		22121909	0.174	1	0
22091215	0.611	1	0		22121909	0.196	1	0
22091215	0.63	1	0		22121909	0.217	1	0
22091215	0.667	1	0		22121909	0.239	1	0
22091215	0.685	1	0		22121909	0.261	1	0
22091215	0.704	1	0		22121909	0.283	1	0
22091215	0.759	1	0		22121909	0.304	1	0
22091215	0.778	1	0		22121909	0.326	1	0
22091215	0.833	1	0		22121909	0.348	1	0
22091215	0.852	1	0		22121909	0.37	1	0
22091215	0.907	1	0		22121909	0.391	1	0
22091215	0.963	1	0		22121909	0.413	1	0
22091215	0.981	1	0		22121909	0.435	1	0
22091216	0.024	1	0		22121909	0.457	1	0
22091216	0.049	1	0		22121909	0.5	1	0
22091216	0.073	1	0		22121909	0.522	1	0
22091216	0.098	1	0		22121909	0.565	1	0
22091216	0.122	1	0		22121909	0.587	1	0
22091216	0.146	1	0		22121909	0.609	1	0
22091216	0.268	1	0		22121909	0.63	1	0
22091216	0.293	1	0		22121909	0.674	1	0
22091216	0.366	1	0		22121909	0.717	1	0
22091216	0.415	1	0		22121909	0.739	1	0
22091216	0.439	1	0		22121909	0.761	1	0
22091216	0.537	1	0		22121909	0.783	1	0
22091216	0.561	1	0		22121909	0.826	1	0
22091216	0.585	1	0		22121909	0.848	1	0
22091216	0.61	1	0		22121909	0.87	1	0
22091216	0.634	1	0		22121909	0.891	1	0
22091216	0.659	1	0		22121909	0.913	1	0
22091216	0.683	1	0		22121909	0.935	1	0
22091216	0.756	1	0		22121909	0.957	1	0
22091216	0.78	1	0		22121909	0.978	1	0
22091216	0.829	1	0		22121910	0.019	1	0
22091216	0.854	1	0		22121910	0.038	1	0
22091216	0.902	1	0		22121910	0.058	1	0
22091216	0.951	1	0		22121910	0.077	1	0
22091217	0.021	1	0		22121910	0.096	1	0
22091217	0.043	1	0		22121910	0.115	1	0
22091217	0.085	1	0		22121910	0.135	1	0
22091217	0.106	1	0		22121910	0.154	1	0
22091217	0.128	1	0		22121910	0.173	1	0
22091217	0.149	1	0		22121910	0.192	1	0
22091217	0.17	1	0		22121910	0.212	1	0
22091217	0.234	1	0		22121910	0.231	1	0
22091217	0.298	1	0		22121910	0.25	1	0
22091217	0.319	1	0		22121910	0.269	1	0
22091217	0.34	1	0		22121910	0.288	1	0
22091217	0.362	1	0		22121910	0.308	1	0
22091217	0.447	1	0		22121910	0.327	1	0
22091217	0.468	1	0		22121910	0.346	1	0
22091217	0.489	1	0		22121910	0.385	1	0
22091217	0.532	1	0		22121910	0.404	1	0
22091217	0.553	1	0		22121910	0.423	1	0
22091217	0.638	1	0		22121910	0.442	1	0
22091217	0.66	1	0		22121910	0.462	1	0
22091217	0.681	1	0		22121910	0.481	1	0
22091217	0.702	1	0		22121910	0.5	1	0
22091217	0.723	1	0		22121910	0.519	1	0
22091217	0.745	1	0		22121910	0.538	1	0
22091217	0.766	1	0		22121910	0.558	1	0
22091217	0.809	1	0		22121910	0.577	1	0
22091217	0.872	1	0		22121910	0.596	1	0
22091217	0.894	1	0		22121910	0.635	1	0
22091217	0.915	1	0		22121910	0.654	1	0
22091217	0.936	1	0		22121910	0.673	1	0
22091217	0.957	1	0		22121910	0.692	1	0
22091218	0.061	1	0		22121910	0.712	1	0
22091218	0.082	1	0		22121910	0.769	1	0
22091218	0.102	1	0		22121910	0.808	1	0
22091218	0.122	1	0		22121910	0.827	1	0
22091218	0.143	1	0		22121910	0.846	1	0
22091218	0.163	1	0		22121910	0.865	1	0
22091218	0.184	1	0		22121910	0.885	1	0
22091218	0.204	1	0		22121910	0.904	1	0
22091218	0.245	1	0		22121910	0.923	1	0
22091218	0.265	1	0		22121910	0.942	1	0
22091218	0.286	1	0		22121910	0.962	1	0
22091218	0.306	1	0		22121910	0.981	1	0
22091218	0.327	1	0		22121911	0.022	1	0
22091218	0.347	1	0		22121911	0.044	1	0
22091218	0.367	1	0		22121911	0.067	1	0
22091218	0.388	1	0		22121911	0.089	1	0
22091218	0.408	1	0		22121911	0.111	1	0
22091218	0.429	1	0		22121911	0.133	1	0
22091218	0.449	1	0		22121911	0.156	1	0
22091218	0.469	1	0		22121911	0.178	1	0
22091218	0.49	1	0		22121911	0.2	1	0
22091218	0.51	1	0		22121911	0.222	1	0
22091218	0.551	1	0		22121911	0.244	1	0
22091218	0.571	1	0		22121911	0.289	1	0
22091218	0.592	1	0		22121911	0.311	1	0
22091218	0.612	1	0		22121911	0.333	1	0
22091218	0.633	1	0		22121911	0.378	1	0
22091218	0.653	1	0		22121911	0.4	1	0
22091218	0.673	1	0		22121911	0.422	1	0
22091218	0.694	1	0		22121911	0.444	1	0
22091218	0.735	1	0		22121911	0.467	1	0
22091218	0.796	1	0		22121911	0.489	1	0
22091218	0.816	1	0		22121911	0.511	1	0
22091218	0.959	1	0		22121911	0.533	1	0
22091218	0.98	1	0		22121911	0.556	1	0
22091220	0.02	2	4.224		22121911	0.578	1	0
22091220	0.04	1	0		22121911	0.6	1	0
22091220	0.06	1	0		22121911	0.622	1	0
22091220	0.08	1	0		22121911	0.644	1	0
22091220	0.1	1	0		22121911	0.667	1	0
22091220	0.12	1	0		22121911	0.711	1	0
22091220	0.14	1	0		22121911	0.733	1	0
22091220	0.16	1	0		22121911	0.756	1	0
22091220	0.18	1	0		22121911	0.778	1	0
22091220	0.2	1	0		22121911	0.8	1	0
22091220	0.22	1	0		22121911	0.822	1	0
22091220	0.24	1	0		22121911	0.844	1	0
22091220	0.26	1	0		22121911	0.867	1	0
22091220	0.3	1	0		22121911	0.889	1	0
22091220	0.32	1	0		22121911	0.911	1	0
22091220	0.34	1	0		22121911	0.933	1	0
22091220	0.36	1	0		22121911	0.956	1	0
22091220	0.38	1	0		22121911	0.978	1	0
22091220	0.4	1	0		22121912	0.02	1	0
22091220	0.42	1	0		22121912	0.041	1	0
22091220	0.44	1	0		22121912	0.061	1	0
22091220	0.46	1	0		22121912	0.082	1	0
22091220	0.48	1	0		22121912	0.102	1	0
22091220	0.5	1	0		22121912	0.122	1	0
22091220	0.52	1	0		22121912	0.143	1	0
22091220	0.54	1	0		22121912	0.163	1	0
22091220	0.56	1	0		22121912	0.184	1	0
22091220	0.58	1	0		22121912	0.204	1	0
22091220	0.6	2	1.33		22121912	0.224	1	0
22091220	0.66	1	0		22121912	0.245	1	0
22091220	0.74	1	0		22121912	0.265	1	0
22091220	0.76	1	0		22121912	0.286	1	0
22091220	0.78	1	0		22121912	0.306	1	0
22091220	0.82	1	0		22121912	0.327	1	0
22091220	0.86	1	0		22121912	0.347	1	0
22091220	0.88	1	0		22121912	0.367	1	0
22091220	0.9	1	0		22121912	0.388	1	0
22091220	0.92	1	0		22121912	0.408	1	0
22091220	0.98	1	0		22121912	0.429	1	0
22091222	0.019	1	0		22121912	0.449	1	0
22091222	0.037	1	0		22121912	0.49	1	0
22091222	0.056	2	2.703		22121912	0.51	1	0
22091222	0.074	1	0		22121912	0.551	1	0
22091222	0.13	1	0		22121912	0.571	1	0
22091222	0.148	1	0		22121912	0.592	1	0
22091222	0.167	1	0		22121912	0.612	1	0
22091222	0.185	1	0		22121912	0.633	1	0
22091222	0.259	1	0		22121912	0.653	1	0
22091222	0.296	1	0		22121912	0.694	1	0
22091222	0.315	1	0		22121912	0.714	1	0
22091222	0.333	1	0		22121912	0.755	1	0
22091222	0.352	1	0		22121912	0.776	1	0
22091222	0.37	1	0		22121912	0.796	1	0
22091222	0.389	1	0		22121912	0.918	1	0
22091222	0.407	1	0		22121912	0.939	1	0
22091222	0.426	2	1.553		22121912	0.959	1	0
22091222	0.463	1	0		22121913	0.019	1	0
22091222	0.481	1	0		22121913	0.038	1	0
22091222	0.537	1	0		22121913	0.058	1	0
22091222	0.667	1	0		22121913	0.077	1	0
22091222	0.685	1	0		22121913	0.096	2	9.82
22091222	0.722	1	0		22121913	0.115	1	0
22091222	0.741	1	0		22121913	0.135	1	0
22091222	0.778	1	0		22121913	0.154	1	0
22091222	0.87	1	0		22121913	0.173	1	0
22091222	0.889	1	0		22121913	0.192	1	0
22091222	0.926	1	0		22121913	0.212	1	0
22091222	0.944	1	0		22121913	0.231	1	0
22091222	0.981	1	0		22121913	0.25	1	0
22091223	0.042	1	0		22121913	0.269	1	0
22091223	0.062	1	0		22121913	0.288	1	0
22091223	0.083	1	0		22121913	0.308	1	0
22091223	0.104	1	0		22121913	0.327	1	0
22091223	0.125	1	0		22121913	0.346	1	0
22091223	0.146	1	0		22121913	0.365	1	0
22091223	0.167	1	0		22121913	0.385	1	0
22091223	0.188	1	0		22121913	0.404	1	0
22091223	0.208	1	0		22121913	0.423	1	0
22091223	0.229	1	0		22121913	0.442	1	0
22091223	0.25	1	0		22121913	0.462	1	0
22091223	0.271	1	0		22121913	0.5	1	0
22091223	0.292	1	0		22121913	0.519	1	0
22091223	0.312	1	0		22121913	0.538	1	0
22091223	0.333	1	0		22121913	0.558	1	0
22091223	0.354	1	0		22121913	0.577	1	0
22091223	0.375	1	0		22121913	0.596	1	0
22091223	0.396	1	0		22121913	0.635	1	0
22091223	0.438	1	0		22121913	0.654	1	0
22091223	0.458	1	0		22121913	0.673	1	0
22091223	0.542	1	0		22121913	0.692	1	0
22091223	0.562	2	3.894		22121913	0.712	1	0
22091223	0.625	1	0		22121913	0.731	2	5.004
22091223	0.75	1	0		22121913	0.75	1	0
22091223	0.771	1	0		22121913	0.769	1	0
22091223	0.792	1	0		22121913	0.788	2	3.037
22091223	0.812	1	0		22121913	0.808	1	0
22091223	0.854	1	0		22121913	0.827	1	0
22091223	0.875	1	0		22121913	0.846	1	0
22091223	0.896	1	0		22121913	0.865	1	0
22091223	0.938	1	0		22121913	0.885	1	0
22091223	0.979	1	0		22121913	0.904	1	0
22091224	0.019	2	1.461		22121913	0.923	1	0
22091224	0.038	1	0		22121913	0.942	1	0
22091224	0.057	1	0		22121913	0.962	1	0
22091224	0.075	1	0		22121913	0.981	1	0
22091224	0.094	1	0		22121914	0.019	1	0
22091224	0.113	1	0		22121914	0.058	1	0
22091224	0.132	1	0		22121914	0.077	1	0
22091224	0.151	1	0		22121914	0.115	1	0
22091224	0.17	1	0		22121914	0.135	1	0
22091224	0.189	1	0		22121914	0.154	1	0
22091224	0.226	1	0		22121914	0.173	1	0
22091224	0.245	1	0		22121914	0.192	1	0
22091224	0.34	1	0		22121914	0.212	1	0
22091224	0.377	1	0		22121914	0.25	1	0
22091224	0.396	1	0		22121914	0.269	1	0
22091224	0.415	1	0		22121914	0.288	1	0
22091224	0.453	1	0		22121914	0.308	2	1.172
22091224	0.491	1	0		22121914	0.327	1	0
22091224	0.547	1	0		22121914	0.346	1	0
22091224	0.566	1	0		22121914	0.365	1	0
22091224	0.585	1	0		22121914	0.385	1	0
22091224	0.604	1	0		22121914	0.404	1	0
22091224	0.623	1	0		22121914	0.423	1	0
22091224	0.642	1	0		22121914	0.442	1	0
22091224	0.66	1	0		22121914	0.462	1	0
22091224	0.679	1	0		22121914	0.481	1	0
22091224	0.698	1	0		22121914	0.5	1	0
22091224	0.717	1	0		22121914	0.519	1	0
22091224	0.792	1	0		22121914	0.538	1	0
22091224	0.811	1	0		22121914	0.558	1	0
22091224	0.849	1	0		22121914	0.577	1	0
22091224	0.887	1	0		22121914	0.596	1	0
22091224	0.906	1	0		22121914	0.615	1	0
22091224	0.925	1	0		22121914	0.635	1	0
22091224	0.943	1	0		22121914	0.654	1	0
22091224	0.981	2	2.884		22121914	0.673	1	0
22091225	0.036	1	0		22121914	0.692	1	0
22091225	0.054	1	0		22121914	0.712	1	0
22091225	0.089	1	0		22121914	0.731	1	0
22091225	0.125	1	0		22121914	0.769	1	0
22091225	0.143	1	0		22121914	0.788	1	0
22091225	0.161	1	0		22121914	0.808	1	0
22091225	0.25	1	0		22121914	0.846	1	0
22091225	0.286	1	0		22121914	0.865	1	0
22091225	0.304	1	0		22121914	0.885	1	0
22091225	0.321	1	0		22121914	0.904	1	0
22091225	0.393	1	0		22121914	0.923	1	0
22091225	0.446	1	0		22121914	0.942	1	0
22091225	0.571	1	0		22121914	0.981	1	0
22091225	0.607	1	0		22121916	0.019	1	0
22091225	0.625	1	0		22121916	0.038	1	0
22091225	0.679	1	0		22121916	0.057	1	0
22091225	0.696	1	0		22121916	0.075	1	0
22091225	0.732	1	0		22121916	0.094	1	0
22091225	0.786	1	0		22121916	0.113	1	0
22091225	0.821	1	0		22121916	0.132	1	0
22091225	0.875	1	0		22121916	0.151	1	0
22091225	0.893	1	0		22121916	0.17	1	0
22091225	0.911	1	0		22121916	0.189	1	0
22091225	0.929	1	0		22121916	0.208	1	0
22091225	0.946	1	0		22121916	0.226	1	0
22091801	0.019	1	0		22121916	0.264	1	0
22091801	0.037	1	0		22121916	0.283	1	0
22091801	0.056	2	1.346		22121916	0.321	1	0
22091801	0.074	1	0		22121916	0.34	1	0
22091801	0.093	1	0		22121916	0.358	1	0
22091801	0.111	1	0		22121916	0.377	1	0
22091801	0.13	1	0		22121916	0.396	1	0
22091801	0.148	1	0		22121916	0.415	1	0
22091801	0.167	1	0		22121916	0.434	1	0
22091801	0.185	1	0		22121916	0.453	1	0
22091801	0.204	1	0		22121916	0.472	1	0
22091801	0.222	1	0		22121916	0.509	1	0
22091801	0.241	1	0		22121916	0.528	1	0
22091801	0.259	1	0		22121916	0.547	1	0
22091801	0.278	1	0		22121916	0.566	1	0
22091801	0.296	1	0		22121916	0.585	1	0
22091801	0.315	1	0		22121916	0.604	1	0
22091801	0.333	1	0		22121916	0.623	1	0
22091801	0.352	1	0		22121916	0.642	1	0
22091801	0.37	1	0		22121916	0.66	1	0
22091801	0.389	1	0		22121916	0.698	1	0
22091801	0.407	1	0		22121916	0.717	1	0
22091801	0.426	1	0		22121916	0.736	1	0
22091801	0.444	1	0		22121916	0.755	1	0
22091801	0.463	1	0		22121916	0.774	1	0
22091801	0.481	1	0		22121916	0.792	1	0
22091801	0.5	1	0		22121916	0.811	1	0
22091801	0.519	1	0		22121916	0.83	1	0
22091801	0.537	1	0		22121916	0.849	1	0
22091801	0.556	1	0		22121916	0.868	1	0
22091801	0.574	1	0		22121916	0.887	1	0
22091801	0.593	1	0		22121916	0.906	1	0
22091801	0.611	1	0		22121916	0.925	1	0
22091801	0.63	1	0		22121916	0.943	1	0
22091801	0.648	1	0		22121916	0.981	1	0
22091801	0.667	1	0		22121917	0.022	1	0
22091801	0.685	1	0		22121917	0.043	1	0
22091801	0.704	1	0		22121917	0.065	1	0
22091801	0.722	1	0		22121917	0.087	1	0
22091801	0.741	1	0		22121917	0.109	1	0
22091801	0.778	1	0		22121917	0.13	1	0
22091801	0.796	1	0		22121917	0.152	1	0
22091801	0.815	1	0		22121917	0.174	1	0
22091801	0.833	1	0		22121917	0.196	1	0
22091801	0.852	1	0		22121917	0.217	1	0
22091801	0.87	1	0		22121917	0.239	1	0
22091801	0.889	1	0		22121917	0.261	2	1.85
22091801	0.907	1	0		22121917	0.283	1	0
22091801	0.926	1	0		22121917	0.304	1	0
22091801	0.944	1	0		22121917	0.326	1	0
22091801	0.981	1	0		22121917	0.348	1	0
22091807	0.017	1	0		22121917	0.37	1	0
22091807	0.034	1	0		22121917	0.391	1	0
22091807	0.051	1	0		22121917	0.413	1	0
22091807	0.068	1	0		22121917	0.435	1	0
22091807	0.085	1	0		22121917	0.457	1	0
22091807	0.102	1	0		22121917	0.478	1	0
22091807	0.119	1	0		22121917	0.5	1	0
22091807	0.136	1	0		22121917	0.522	1	0
22091807	0.153	1	0		22121917	0.543	1	0
22091807	0.169	1	0		22121917	0.565	1	0
22091807	0.186	1	0		22121917	0.587	1	0
22091807	0.203	1	0		22121917	0.609	1	0
22091807	0.22	1	0		22121917	0.63	1	0
22091807	0.237	1	0		22121917	0.652	1	0
22091807	0.254	1	0		22121917	0.674	1	0
22091807	0.271	1	0		22121917	0.696	1	0
22091807	0.288	2	12.184		22121917	0.717	1	0
22091807	0.305	1	0		22121917	0.739	1	0
22091807	0.322	1	0		22121917	0.761	1	0
22091807	0.339	1	0		22121917	0.783	1	0
22091807	0.356	1	0		22121917	0.804	1	0
22091807	0.373	1	0		22121917	0.826	1	0
22091807	0.39	1	0		22121917	0.848	1	0
22091807	0.407	1	0		22121917	0.87	1	0
22091807	0.424	1	0		22121917	0.891	1	0
22091807	0.441	1	0		22121917	0.913	1	0
22091807	0.458	1	0		22121917	0.935	1	0
22091807	0.475	1	0		22121917	0.957	1	0
22091807	0.492	1	0		22121917	0.978	1	0
22091807	0.508	2	5.109		22121918	0.023	1	0
22091807	0.525	1	0		22121918	0.047	1	0
22091807	0.542	1	0		22121918	0.07	1	0
22091807	0.559	1	0		22121918	0.093	1	0
22091807	0.576	1	0		22121918	0.116	1	0
22091807	0.593	1	0		22121918	0.14	1	0
22091807	0.61	1	0		22121918	0.186	1	0
22091807	0.627	1	0		22121918	0.209	1	0
22091807	0.644	1	0		22121918	0.233	1	0
22091807	0.661	1	0		22121918	0.256	1	0
22091807	0.678	1	0		22121918	0.279	1	0
22091807	0.695	1	0		22121918	0.302	1	0
22091807	0.712	1	0		22121918	0.326	1	0
22091807	0.746	1	0		22121918	0.349	1	0
22091807	0.78	1	0		22121918	0.372	1	0
22091807	0.797	1	0		22121918	0.395	1	0
22091807	0.814	2	3.988		22121918	0.419	1	0
22091807	0.831	1	0		22121918	0.442	1	0
22091807	0.847	1	0		22121918	0.512	1	0
22091807	0.864	1	0		22121918	0.558	1	0
22091807	0.881	1	0		22121918	0.628	1	0
22091807	0.898	1	0		22121918	0.651	1	0
22091807	0.915	1	0		22121918	0.674	1	0
22091807	0.932	1	0		22121918	0.721	1	0
22091807	0.949	1	0		22121918	0.744	1	0
22091807	0.966	1	0		22121918	0.791	1	0
22091807	0.983	1	0		22121918	0.814	1	0
22091808	0.02	1	0		22121918	0.884	1	0
22091808	0.061	1	0		22121918	0.93	1	0
22091808	0.082	1	0		22121918	0.953	1	0
22091808	0.102	1	0		22121919	0.019	1	0
22091808	0.122	1	0		22121919	0.037	1	0
22091808	0.143	1	0		22121919	0.056	1	0
22091808	0.163	1	0		22121919	0.074	1	0
22091808	0.184	1	0		22121919	0.093	1	0
22091808	0.204	1	0		22121919	0.111	1	0
22091808	0.224	1	0		22121919	0.13	1	0
22091808	0.245	1	0		22121919	0.148	1	0
22091808	0.265	1	0		22121919	0.167	1	0
22091808	0.286	1	0		22121919	0.185	1	0
22091808	0.306	1	0		22121919	0.222	1	0
22091808	0.327	1	0		22121919	0.259	1	0
22091808	0.347	1	0		22121919	0.278	1	0
22091808	0.388	1	0		22121919	0.296	1	0
22091808	0.408	1	0		22121919	0.315	1	0
22091808	0.429	1	0		22121919	0.333	1	0
22091808	0.449	1	0		22121919	0.352	1	0
22091808	0.469	1	0		22121919	0.37	1	0
22091808	0.51	1	0		22121919	0.407	1	0
22091808	0.531	1	0		22121919	0.426	1	0
22091808	0.551	1	0		22121919	0.444	1	0
22091808	0.571	1	0		22121919	0.463	1	0
22091808	0.592	1	0		22121919	0.481	1	0
22091808	0.633	1	0		22121919	0.5	1	0
22091808	0.653	1	0		22121919	0.519	1	0
22091808	0.673	1	0		22121919	0.537	1	0
22091808	0.694	1	0		22121919	0.556	1	0
22091808	0.714	1	0		22121919	0.593	1	0
22091808	0.776	1	0		22121919	0.611	1	0
22091808	0.796	1	0		22121919	0.648	1	0
22091808	0.878	1	0		22121919	0.685	1	0
22091808	0.898	1	0		22121919	0.704	1	0
22091808	0.918	1	0		22121919	0.722	1	0
22091809	0.019	1	0		22121919	0.741	1	0
22091809	0.038	1	0		22121919	0.759	1	0
22091809	0.075	1	0		22121919	0.778	1	0
22091809	0.132	1	0		22121919	0.815	1	0
22091809	0.151	1	0		22121919	0.833	1	0
22091809	0.189	1	0		22121919	0.852	1	0
22091809	0.226	1	0		22121919	0.87	1	0
22091809	0.283	1	0		22121919	0.889	1	0
22091809	0.302	1	0		22121919	0.907	1	0
22091809	0.321	1	0		22121919	0.926	1	0
22091809	0.34	1	0		22121919	0.944	1	0
22091809	0.358	1	0		22121919	0.963	1	0
22091809	0.377	1	0		22121919	0.981	1	0
22091809	0.396	1	0		22121920	0.02	1	0
22091809	0.415	1	0		22121920	0.041	1	0
22091809	0.434	1	0		22121920	0.082	1	0
22091809	0.453	1	0		22121920	0.102	1	0
22091809	0.472	1	0		22121920	0.122	1	0
22091809	0.547	1	0		22121920	0.143	1	0
22091809	0.604	1	0		22121920	0.163	1	0
22091809	0.623	1	0		22121920	0.204	1	0
22091809	0.642	1	0		22121920	0.245	1	0
22091809	0.66	1	0		22121920	0.286	1	0
22091809	0.679	1	0		22121920	0.306	1	0
22091809	0.717	1	0		22121920	0.327	1	0
22091809	0.755	1	0		22121920	0.347	1	0
22091809	0.774	1	0		22121920	0.367	1	0
22091809	0.792	1	0		22121920	0.408	1	0
22091812	0.02	1	0		22121920	0.429	1	0
22091812	0.039	1	0		22121920	0.449	1	0
22091812	0.078	1	0		22121920	0.469	1	0
22091812	0.098	1	0		22121920	0.49	1	0
22091812	0.118	1	0		22121920	0.51	1	0
22091812	0.137	1	0		22121920	0.531	1	0
22091812	0.157	1	0		22121920	0.571	1	0
22091812	0.176	2	1.021		22121920	0.592	1	0
22091812	0.216	1	0		22121920	0.612	1	0
22091812	0.235	1	0		22121920	0.633	1	0
22091812	0.294	1	0		22121920	0.673	1	0
22091812	0.314	1	0		22121920	0.694	1	0
22091812	0.333	1	0		22121920	0.735	1	0
22091812	0.353	1	0		22121920	0.755	1	0
22091812	0.373	1	0		22121920	0.796	1	0
22091812	0.431	1	0		22121920	0.837	1	0
22091812	0.451	1	0		22121920	0.878	1	0
22091812	0.471	1	0		22121920	0.898	1	0
22091812	0.49	1	0		22121920	0.918	1	0
22091812	0.549	1	0		22121920	0.939	1	0
22091812	0.569	1	0		22121920	0.959	1	0
22091812	0.588	1	0		22122801	0.019	1	0
22091812	0.627	1	0		22122801	0.037	1	0
22091812	0.647	1	0		22122801	0.074	1	0
22091812	0.667	1	0		22122801	0.093	1	0
22091812	0.686	1	0		22122801	0.111	1	0
22091812	0.706	1	0		22122801	0.13	1	0
22091812	0.745	1	0		22122801	0.148	1	0
22091812	0.784	1	0		22122801	0.167	1	0
22091812	0.843	1	0		22122801	0.185	1	0
22091812	0.863	1	0		22122801	0.204	1	0
22091812	0.902	1	0		22122801	0.222	1	0
22091812	0.922	1	0		22122801	0.241	1	0
22091812	0.941	1	0		22122801	0.259	1	0
22091812	0.961	1	0		22122801	0.278	1	0
22091812	0.98	1	0		22122801	0.296	1	0
22091815	0.02	1	0		22122801	0.315	1	0
22091815	0.039	1	0		22122801	0.352	1	0
22091815	0.059	1	0		22122801	0.37	1	0
22091815	0.078	1	0		22122801	0.389	1	0
22091815	0.098	1	0		22122801	0.407	1	0
22091815	0.118	1	0		22122801	0.444	1	0
22091815	0.137	1	0		22122801	0.481	1	0
22091815	0.157	1	0		22122801	0.519	1	0
22091815	0.176	2	19.307		22122801	0.537	1	0
22091815	0.196	1	0		22122801	0.556	1	0
22091815	0.216	2	1.041		22122801	0.574	1	0
22091815	0.235	1	0		22122801	0.593	1	0
22091815	0.255	1	0		22122801	0.611	1	0
22091815	0.275	1	0		22122801	0.63	1	0
22091815	0.294	1	0		22122801	0.648	1	0
22091815	0.314	1	0		22122801	0.685	1	0
22091815	0.333	1	0		22122801	0.704	1	0
22091815	0.353	1	0		22122801	0.722	1	0
22091815	0.373	1	0		22122801	0.741	1	0
22091815	0.392	1	0		22122801	0.759	1	0
22091815	0.412	1	0		22122801	0.778	1	0
22091815	0.431	1	0		22122801	0.833	1	0
22091815	0.451	1	0		22122801	0.87	1	0
22091815	0.471	1	0		22122801	0.889	1	0
22091815	0.49	1	0		22122801	0.907	1	0
22091815	0.51	1	0		22122801	0.926	1	0
22091815	0.529	1	0		22122801	0.944	1	0
22091815	0.549	1	0		22122801	0.963	1	0
22091815	0.569	1	0		22122801	0.981	1	0
22091815	0.588	1	0		22122802	0.019	1	0
22091815	0.608	1	0		22122802	0.038	1	0
22091815	0.627	2	1.405		22122802	0.058	1	0
22091815	0.647	1	0		22122802	0.077	1	0
22091815	0.667	1	0		22122802	0.096	1	0
22091815	0.706	2	1.682		22122802	0.115	1	0
22091815	0.725	1	0		22122802	0.135	1	0
22091815	0.745	1	0		22122802	0.154	1	0
22091815	0.765	1	0		22122802	0.173	1	0
22091815	0.784	1	0		22122802	0.192	1	0
22091815	0.804	1	0		22122802	0.231	1	0
22091815	0.824	1	0		22122802	0.25	1	0
22091815	0.843	1	0		22122802	0.269	1	0
22091815	0.863	2	3.719		22122802	0.288	1	0
22091815	0.882	1	0		22122802	0.308	1	0
22091815	0.902	1	0		22122802	0.346	1	0
22091815	0.922	2	1.202		22122802	0.365	1	0
22091815	0.941	1	0		22122802	0.385	1	0
22091815	0.961	1	0		22122802	0.404	1	0
22091815	0.98	1	0		22122802	0.423	1	0
22091817	0.015	1	0		22122802	0.442	1	0
22091817	0.03	2	1.945		22122802	0.462	1	0
22091817	0.06	1	0		22122802	0.481	1	0
22091817	0.075	1	0		22122802	0.5	1	0
22091817	0.09	1	0		22122802	0.519	1	0
22091817	0.104	1	0		22122802	0.538	1	0
22091817	0.119	1	0		22122802	0.558	1	0
22091817	0.134	1	0		22122802	0.577	1	0
22091817	0.164	2	1.249		22122802	0.615	1	0
22091817	0.179	1	0		22122802	0.635	1	0
22091817	0.194	1	0		22122802	0.654	1	0
22091817	0.239	1	0		22122802	0.673	1	0
22091817	0.254	1	0		22122802	0.712	1	0
22091817	0.269	1	0		22122802	0.731	1	0
22091817	0.284	1	0		22122802	0.75	1	0
22091817	0.299	1	0		22122802	0.769	1	0
22091817	0.313	1	0		22122802	0.788	1	0
22091817	0.328	1	0		22122802	0.808	1	0
22091817	0.343	1	0		22122802	0.846	1	0
22091817	0.373	1	0		22122802	0.904	1	0
22091817	0.388	1	0		22122802	0.923	1	0
22091817	0.418	1	0		22122802	0.942	1	0
22091817	0.433	1	0		22122802	0.962	1	0
22091817	0.448	1	0		22122802	0.981	1	0
22091817	0.463	1	0		22122803	0.023	1	0
22091817	0.493	1	0		22122803	0.047	1	0
22091817	0.507	2	1.984		22122803	0.07	1	0
22091817	0.522	1	0		22122803	0.093	1	0
22091817	0.552	1	0		22122803	0.14	1	0
22091817	0.567	1	0		22122803	0.163	1	0
22091817	0.582	2	4.773		22122803	0.186	1	0
22091817	0.597	2	4.028		22122803	0.209	1	0
22091817	0.612	1	0		22122803	0.233	1	0
22091817	0.627	1	0		22122803	0.256	1	0
22091817	0.642	2	1.945		22122803	0.279	1	0
22091817	0.657	1	0		22122803	0.302	1	0
22091817	0.672	1	0		22122803	0.326	1	0
22091817	0.687	2	5.064		22122803	0.349	1	0
22091817	0.701	1	0		22122803	0.372	1	0
22091817	0.716	1	0		22122803	0.395	1	0
22091817	0.731	1	0		22122803	0.419	1	0
22091817	0.761	1	0		22122803	0.442	1	0
22091817	0.791	1	0		22122803	0.465	1	0
22091817	0.806	1	0		22122803	0.488	1	0
22091817	0.821	1	0		22122803	0.512	1	0
22091817	0.836	2	11.324		22122803	0.535	1	0
22091817	0.851	1	0		22122803	0.558	1	0
22091817	0.881	1	0		22122803	0.581	1	0
22091817	0.896	1	0		22122803	0.605	1	0
22091817	0.91	1	0		22122803	0.628	1	0
22091817	0.925	2	1.788		22122803	0.651	1	0
22091817	0.94	1	0		22122803	0.698	1	0
22091817	0.955	1	0		22122803	0.721	1	0
22091817	0.97	1	0		22122803	0.744	1	0
22091817	0.985	1	0		22122803	0.767	1	0
22091820	0.019	1	0		22122803	0.791	1	0
22091820	0.038	1	0		22122803	0.814	1	0
22091820	0.057	1	0		22122803	0.837	1	0
22091820	0.075	1	0		22122803	0.86	1	0
22091820	0.094	1	0		22122803	0.884	1	0
22091820	0.113	1	0		22122803	0.907	1	0
22091820	0.132	1	0		22122803	0.93	1	0
22091820	0.151	1	0		22122803	0.953	1	0
22091820	0.17	1	0		22122803	0.977	1	0
22091820	0.189	1	0		22122804	0.018	1	0
22091820	0.208	1	0		22122804	0.036	1	0
22091820	0.226	2	2.741		22122804	0.054	1	0
22091820	0.245	1	0		22122804	0.071	1	0
22091820	0.264	1	0		22122804	0.089	1	0
22091820	0.283	1	0		22122804	0.107	1	0
22091820	0.302	1	0		22122804	0.125	1	0
22091820	0.321	1	0		22122804	0.179	1	0
22091820	0.34	1	0		22122804	0.196	1	0
22091820	0.358	1	0		22122804	0.214	1	0
22091820	0.377	1	0		22122804	0.232	1	0
22091820	0.396	1	0		22122804	0.25	1	0
22091820	0.415	1	0		22122804	0.268	1	0
22091820	0.434	1	0		22122804	0.286	1	0
22091820	0.453	1	0		22122804	0.304	1	0
22091820	0.472	1	0		22122804	0.321	1	0
22091820	0.491	2	1.339		22122804	0.339	1	0
22091820	0.509	1	0		22122804	0.357	1	0
22091820	0.528	1	0		22122804	0.375	1	0
22091820	0.547	1	0		22122804	0.393	1	0
22091820	0.566	2	1.351		22122804	0.411	1	0
22091820	0.585	1	0		22122804	0.429	1	0
22091820	0.604	1	0		22122804	0.446	1	0
22091820	0.623	1	0		22122804	0.464	1	0
22091820	0.642	1	0		22122804	0.482	1	0
22091820	0.66	1	0		22122804	0.5	1	0
22091820	0.679	1	0		22122804	0.518	1	0
22091820	0.698	1	0		22122804	0.536	1	0
22091820	0.717	1	0		22122804	0.554	1	0
22091820	0.736	1	0		22122804	0.571	1	0
22091820	0.755	1	0		22122804	0.589	1	0
22091820	0.774	1	0		22122804	0.607	1	0
22091820	0.868	1	0		22122804	0.643	1	0
22091820	0.887	1	0		22122804	0.661	1	0
22091820	0.906	1	0		22122804	0.679	1	0
22091820	0.925	1	0		22122804	0.696	1	0
22091820	0.943	1	0		22122804	0.714	1	0
22091820	0.962	1	0		22122804	0.732	1	0
22091820	0.981	1	0		22122804	0.75	1	0
22091821	0.02	1	0		22122804	0.768	1	0
22091821	0.039	1	0		22122804	0.786	1	0
22091821	0.059	2	1.553		22122804	0.821	1	0
22091821	0.078	1	0		22122804	0.839	1	0
22091821	0.098	1	0		22122804	0.857	1	0
22091821	0.118	1	0		22122804	0.875	1	0
22091821	0.137	1	0		22122804	0.893	1	0
22091821	0.157	1	0		22122804	0.911	1	0
22091821	0.196	1	0		22122804	0.929	1	0
22091821	0.216	1	0		22122804	0.946	1	0
22091821	0.255	1	0		22122804	0.964	1	0
22091821	0.275	1	0		22122804	0.982	1	0
22091821	0.333	1	0		22122805	0.02	1	0
22091821	0.353	1	0		22122805	0.039	1	0
22091821	0.373	2	1.289		22122805	0.059	1	0
22091821	0.392	1	0		22122805	0.078	1	0
22091821	0.412	1	0		22122805	0.098	1	0
22091821	0.431	1	0		22122805	0.118	1	0
22091821	0.451	1	0		22122805	0.137	1	0
22091821	0.471	1	0		22122805	0.157	1	0
22091821	0.49	1	0		22122805	0.176	1	0
22091821	0.51	1	0		22122805	0.216	1	0
22091821	0.529	1	0		22122805	0.235	1	0
22091821	0.549	1	0		22122805	0.255	1	0
22091821	0.569	1	0		22122805	0.275	1	0
22091821	0.588	1	0		22122805	0.294	1	0
22091821	0.608	1	0		22122805	0.314	1	0
22091821	0.627	1	0		22122805	0.333	1	0
22091821	0.647	1	0		22122805	0.373	1	0
22091821	0.667	1	0		22122805	0.392	1	0
22091821	0.706	1	0		22122805	0.431	1	0
22091821	0.725	1	0		22122805	0.451	1	0
22091821	0.804	1	0		22122805	0.471	1	0
22091821	0.824	1	0		22122805	0.49	1	0
22091821	0.843	1	0		22122805	0.51	1	0
22091821	0.863	1	0		22122805	0.529	1	0
22091821	0.882	1	0		22122805	0.569	1	0
22091821	0.902	1	0		22122805	0.588	1	0
22091821	0.922	1	0		22122805	0.608	1	0
22091821	0.941	1	0		22122805	0.627	1	0
22091823	0.019	1	0		22122805	0.647	1	0
22091823	0.057	1	0		22122805	0.667	1	0
22091823	0.075	1	0		22122805	0.686	1	0
22091823	0.094	1	0		22122805	0.706	1	0
22091823	0.113	1	0		22122805	0.725	1	0
22091823	0.132	1	0		22122805	0.745	1	0
22091823	0.151	1	0		22122805	0.765	1	0
22091823	0.17	1	0		22122805	0.804	1	0
22091823	0.189	1	0		22122805	0.824	1	0
22091823	0.208	1	0		22122805	0.882	1	0
22091823	0.226	1	0		22122805	0.902	1	0
22091823	0.245	1	0		22122805	0.922	1	0
22091823	0.264	1	0		22122806	0.019	1	0
22091823	0.283	1	0		22122806	0.038	1	0
22091823	0.302	1	0		22122806	0.058	1	0
22091823	0.321	1	0		22122806	0.077	1	0
22091823	0.34	1	0		22122806	0.096	1	0
22091823	0.358	1	0		22122806	0.115	1	0
22091823	0.377	1	0		22122806	0.135	1	0
22091823	0.396	1	0		22122806	0.154	1	0
22091823	0.415	1	0		22122806	0.192	1	0
22091823	0.434	1	0		22122806	0.212	1	0
22091823	0.453	1	0		22122806	0.231	1	0
22091823	0.491	1	0		22122806	0.25	1	0
22091823	0.509	1	0		22122806	0.308	1	0
22091823	0.528	1	0		22122806	0.327	1	0
22091823	0.547	1	0		22122806	0.385	1	0
22091823	0.566	1	0		22122806	0.442	1	0
22091823	0.585	1	0		22122806	0.5	1	0
22091823	0.604	1	0		22122806	0.577	1	0
22091823	0.642	1	0		22122806	0.673	1	0
22091823	0.66	2	1.646		22122806	0.692	1	0
22091823	0.698	1	0		22122806	0.712	1	0
22091823	0.717	1	0		22122806	0.769	1	0
22091823	0.736	1	0		22122806	0.788	1	0
22091823	0.774	1	0		22122806	0.846	1	0
22091823	0.792	1	0		22122806	0.865	1	0
22091823	0.811	1	0		22122806	0.904	1	0
22091823	0.83	1	0		22122806	0.923	1	0
22091823	0.849	1	0		22122806	0.942	1	0
22091823	0.868	1	0		22122806	0.962	1	0
22091823	0.943	1	0		22122807	0.019	1	0
22091823	0.962	1	0		22122807	0.074	1	0
22091823	0.981	1	0		22122807	0.093	1	0
22091825	0.02	1	0		22122807	0.111	1	0
22091825	0.078	1	0		22122807	0.13	1	0
22091825	0.118	1	0		22122807	0.148	1	0
22091825	0.196	1	0		22122807	0.167	1	0
22091825	0.255	1	0		22122807	0.185	1	0
22091825	0.294	1	0		22122807	0.204	1	0
22091825	0.333	1	0		22122807	0.222	1	0
22091825	0.353	1	0		22122807	0.241	1	0
22091825	0.373	1	0		22122807	0.259	1	0
22091825	0.392	1	0		22122807	0.278	1	0
22091825	0.412	1	0		22122807	0.296	1	0
22091825	0.431	1	0		22122807	0.315	1	0
22091825	0.471	1	0		22122807	0.333	1	0
22091825	0.49	1	0		22122807	0.352	1	0
22091825	0.51	1	0		22122807	0.37	1	0
22091825	0.529	1	0		22122807	0.389	1	0
22091825	0.549	1	0		22122807	0.407	1	0
22091825	0.608	1	0		22122807	0.444	1	0
22091825	0.627	1	0		22122807	0.463	1	0
22091825	0.647	1	0		22122807	0.481	1	0
22091825	0.667	1	0		22122807	0.5	1	0
22091825	0.686	1	0		22122807	0.519	1	0
22091825	0.706	1	0		22122807	0.537	1	0
22091825	0.725	1	0		22122807	0.556	1	0
22091825	0.745	1	0		22122807	0.574	1	0
22091825	0.784	1	0		22122807	0.593	1	0
22091825	0.804	1	0		22122807	0.611	1	0
22091825	0.824	1	0		22122807	0.63	1	0
22091825	0.843	1	0		22122807	0.648	1	0
22091825	0.922	1	0		22122807	0.667	1	0
22091825	0.961	1	0		22122807	0.685	1	0
22091825	0.98	1	0		22122807	0.704	1	0
22091832	0.02	1	0		22122807	0.759	1	0
22091832	0.041	1	0		22122807	0.796	1	0
22091832	0.061	1	0		22122807	0.833	1	0
22091832	0.082	1	0		22122807	0.87	1	0
22091832	0.102	1	0		22122807	0.889	1	0
22091832	0.122	1	0		22122807	0.907	1	0
22091832	0.143	2	1.193		22122807	0.944	1	0
22091832	0.184	1	0		22122807	0.963	1	0
22091832	0.204	1	0		22122807	0.981	1	0
22091832	0.224	1	0		22122808	0.023	1	0
22091832	0.245	1	0		22122808	0.045	1	0
22091832	0.265	1	0		22122808	0.068	1	0
22091832	0.286	1	0		22122808	0.091	1	0
22091832	0.306	1	0		22122808	0.114	1	0
22091832	0.327	1	0		22122808	0.136	1	0
22091832	0.367	1	0		22122808	0.159	1	0
22091832	0.388	1	0		22122808	0.182	1	0
22091832	0.408	1	0		22122808	0.205	1	0
22091832	0.429	1	0		22122808	0.227	1	0
22091832	0.449	1	0		22122808	0.25	1	0
22091832	0.469	1	0		22122808	0.273	1	0
22091832	0.49	1	0		22122808	0.295	1	0
22091832	0.531	1	0		22122808	0.318	1	0
22091832	0.571	2	3.223		22122808	0.341	1	0
22091832	0.592	1	0		22122808	0.364	1	0
22091832	0.612	1	0		22122808	0.432	1	0
22091832	0.633	1	0		22122808	0.455	1	0
22091832	0.653	1	0		22122808	0.477	1	0
22091832	0.673	2	4.697		22122808	0.523	1	0
22091832	0.694	1	0		22122808	0.545	1	0
22091832	0.714	1	0		22122808	0.568	1	0
22091832	0.735	1	0		22122808	0.591	1	0
22091832	0.755	1	0		22122808	0.614	1	0
22091832	0.776	1	0		22122808	0.636	1	0
22091832	0.796	2	1.605		22122808	0.659	1	0
22091832	0.816	1	0		22122808	0.682	1	0
22091832	0.837	1	0		22122808	0.705	1	0
22091832	0.857	1	0		22122808	0.75	1	0
22091832	0.898	1	0		22122808	0.818	1	0
22091832	0.918	1	0		22122808	0.886	1	0
22091832	0.939	1	0		22122808	0.955	1	0
22091832	0.959	1	0		22122808	0.977	1	0
22091832	0.98	2	2.08		22122810	0.018	1	0
22091834	0.019	1	0		22122810	0.036	2	5.446
22091834	0.038	1	0		22122810	0.054	1	0
22091834	0.077	1	0		22122810	0.071	1	0
22091834	0.096	1	0		22122810	0.089	1	0
22091834	0.115	1	0		22122810	0.107	1	0
22091834	0.135	1	0		22122810	0.125	1	0
22091834	0.173	1	0		22122810	0.143	1	0
22091834	0.192	1	0		22122810	0.161	1	0
22091834	0.231	1	0		22122810	0.196	1	0
22091834	0.269	1	0		22122810	0.214	1	0
22091834	0.288	1	0		22122810	0.232	1	0
22091834	0.308	1	0		22122810	0.25	1	0
22091834	0.346	1	0		22122810	0.268	1	0
22091834	0.365	1	0		22122810	0.286	1	0
22091834	0.385	1	0		22122810	0.304	1	0
22091834	0.404	1	0		22122810	0.321	1	0
22091834	0.462	2	1.572		22122810	0.339	1	0
22091834	0.481	1	0		22122810	0.357	1	0
22091834	0.519	2	2.39		22122810	0.375	1	0
22091834	0.558	1	0		22122810	0.393	1	0
22091834	0.577	1	0		22122810	0.411	1	0
22091834	0.596	1	0		22122810	0.429	2	4.158
22091834	0.615	1	0		22122810	0.446	1	0
22091834	0.635	1	0		22122810	0.464	1	0
22091834	0.654	1	0		22122810	0.482	1	0
22091834	0.673	2	1.458		22122810	0.518	4	0
22091834	0.692	1	0		22122810	0.536	1	0
22091834	0.75	1	0		22122810	0.554	2	1
22091834	0.769	1	0		22122810	0.571	1	0
22091834	0.865	1	0		22122810	0.589	2	1
22091834	0.885	1	0		22122810	0.607	1	0
22091834	0.904	1	0		22122810	0.625	1	0
22091834	0.942	1	0		22122810	0.661	1	0
22091834	0.962	1	0		22122810	0.679	1	0
22091835	0.02	1	0		22122810	0.696	1	0
22091835	0.04	1	0		22122810	0.714	1	0
22091835	0.06	2	9.717		22122810	0.732	1	0
22091835	0.08	1	0		22122810	0.768	1	0
22091835	0.12	1	0		22122810	0.821	1	0
22091835	0.14	1	0		22122810	0.857	1	0
22091835	0.16	2	1.561		22122810	0.875	1	0
22091835	0.18	1	0		22122810	0.893	1	0
22091835	0.2	1	0		22122810	0.911	1	0
22091835	0.22	1	0		22122810	0.929	1	0
22091835	0.24	1	0		22122810	0.946	2	4.181
22091835	0.26	1	0		22122810	0.964	1	0
22091835	0.28	1	0		22122810	0.982	1	0
22091835	0.3	1	0		22122811	0.055	1	0
22091835	0.32	1	0		22122811	0.073	1	0
22091835	0.34	1	0		22122811	0.091	1	0
22091835	0.36	1	0		22122811	0.109	1	0
22091835	0.38	1	0		22122811	0.127	1	0
22091835	0.4	2	4.688		22122811	0.145	1	0
22091835	0.42	1	0		22122811	0.164	1	0
22091835	0.44	1	0		22122811	0.182	1	0
22091835	0.46	1	0		22122811	0.2	1	0
22091835	0.48	1	0		22122811	0.218	1	0
22091835	0.5	1	0		22122811	0.236	1	0
22091835	0.52	1	0		22122811	0.255	1	0
22091835	0.54	1	0		22122811	0.273	1	0
22091835	0.56	1	0		22122811	0.291	1	0
22091835	0.58	1	0		22122811	0.309	1	0
22091835	0.6	1	0		22122811	0.327	1	0
22091835	0.62	1	0		22122811	0.345	1	0
22091835	0.64	1	0		22122811	0.364	1	0
22091835	0.66	1	0		22122811	0.382	1	0
22091835	0.68	1	0		22122811	0.4	1	0
22091835	0.7	1	0		22122811	0.418	1	0
22091835	0.72	1	0		22122811	0.436	1	0
22091835	0.74	1	0		22122811	0.455	1	0
22091835	0.76	1	0		22122811	0.473	1	0
22091835	0.8	1	0		22122811	0.491	1	0
22091835	0.82	1	0		22122811	0.509	1	0
22091835	0.84	1	0		22122811	0.527	1	0
22091835	0.86	1	0		22122811	0.582	1	0
22091835	0.9	2	1.342		22122811	0.6	1	0
22091835	0.96	1	0		22122811	0.618	1	0
22091835	0.98	1	0		22122811	0.673	1	0
22091837	0.016	1	0		22122811	0.745	1	0
22091837	0.032	1	0		22122811	0.764	1	0
22091837	0.048	1	0		22122811	0.782	1	0
22091837	0.065	1	0		22122811	0.8	1	0
22091837	0.081	1	0		22122811	0.818	1	0
22091837	0.113	1	0		22122811	0.836	1	0
22091837	0.129	1	0		22122811	0.855	1	0
22091837	0.145	1	0		22122811	0.873	1	0
22091837	0.161	1	0		22122811	0.891	1	0
22091837	0.177	1	0		22122811	0.909	1	0
22091837	0.194	1	0		22122811	0.945	1	0
22091837	0.21	1	0		22122811	0.964	1	0
22091837	0.226	1	0		22122811	0.982	1	0
22091837	0.242	1	0		22122812	0.019	1	0
22091837	0.258	1	0		22122812	0.038	1	0
22091837	0.274	1	0		22122812	0.058	1	0
22091837	0.29	1	0		22122812	0.096	1	0
22091837	0.306	1	0		22122812	0.154	1	0
22091837	0.323	1	0		22122812	0.212	1	0
22091837	0.339	1	0		22122812	0.231	1	0
22091837	0.355	1	0		22122812	0.269	1	0
22091837	0.371	1	0		22122812	0.288	1	0
22091837	0.387	1	0		22122812	0.365	1	0
22091837	0.403	1	0		22122812	0.385	1	0
22091837	0.419	1	0		22122812	0.404	1	0
22091837	0.435	1	0		22122812	0.442	1	0
22091837	0.452	1	0		22122812	0.462	1	0
22091837	0.468	1	0		22122812	0.5	1	0
22091837	0.484	1	0		22122812	0.538	1	0
22091837	0.5	1	0		22122812	0.558	1	0
22091837	0.516	1	0		22122812	0.577	1	0
22091837	0.532	1	0		22122812	0.596	1	0
22091837	0.548	1	0		22122812	0.615	1	0
22091837	0.565	1	0		22122812	0.692	1	0
22091837	0.581	1	0		22122812	0.731	1	0
22091837	0.597	1	0		22122812	0.769	1	0
22091837	0.613	2	1.146		22122812	0.808	1	0
22091837	0.629	1	0		22122812	0.827	1	0
22091837	0.645	1	0		22122812	0.865	1	0
22091837	0.661	1	0		22122812	0.904	1	0
22091837	0.694	1	0		22122812	0.942	1	0
22091837	0.71	1	0		22122812	0.981	1	0
22091837	0.726	1	0		22122813	0.065	1	0
22091837	0.742	1	0		22122813	0.087	1	0
22091837	0.774	1	0		22122813	0.109	1	0
22091837	0.79	1	0		22122813	0.13	1	0
22091837	0.806	1	0		22122813	0.152	1	0
22091837	0.823	1	0		22122813	0.174	1	0
22091837	0.839	1	0		22122813	0.217	1	0
22091837	0.855	1	0		22122813	0.239	1	0
22091837	0.871	1	0		22122813	0.261	1	0
22091837	0.903	1	0		22122813	0.326	1	0
22091837	0.919	1	0		22122813	0.348	1	0
22091837	0.952	1	0		22122813	0.37	1	0
22091837	0.968	1	0		22122813	0.391	1	0
22091837	0.984	1	0		22122813	0.413	1	0
22091838	0.014	1	0		22122813	0.522	1	0
22091838	0.042	1	0		22122813	0.543	1	0
22091838	0.056	1	0		22122813	0.587	1	0
22091838	0.07	1	0		22122813	0.63	1	0
22091838	0.085	1	0		22122813	0.696	1	0
22091838	0.099	1	0		22122813	0.717	1	0
22091838	0.113	1	0		22122813	0.739	1	0
22091838	0.127	1	0		22122813	0.783	1	0
22091838	0.141	1	0		22122813	0.804	1	0
22091838	0.155	1	0		22122813	0.826	1	0
22091838	0.169	1	0		22122813	0.913	1	0
22091838	0.183	1	0		22122813	0.935	1	0
22091838	0.197	1	0		22122813	0.978	1	0
22091838	0.211	2	1.387		22123002	0.021	1	0
22091838	0.225	1	0		22123002	0.042	1	0
22091838	0.239	1	0		22123002	0.062	1	0
22091838	0.254	1	0		22123002	0.083	1	0
22091838	0.268	1	0		22123002	0.125	1	0
22091838	0.282	1	0		22123002	0.229	1	0
22091838	0.296	1	0		22123002	0.292	1	0
22091838	0.31	1	0		22123002	0.312	1	0
22091838	0.324	1	0		22123002	0.333	1	0
22091838	0.338	1	0		22123002	0.375	1	0
22091838	0.352	1	0		22123002	0.396	1	0
22091838	0.366	1	0		22123002	0.479	1	0
22091838	0.38	1	0		22123002	0.5	1	0
22091838	0.394	1	0		22123002	0.521	1	0
22091838	0.423	1	0		22123002	0.542	1	0
22091838	0.437	1	0		22123002	0.562	1	0
22091838	0.451	1	0		22123002	0.583	1	0
22091838	0.465	1	0		22123002	0.604	1	0
22091838	0.479	1	0		22123002	0.625	1	0
22091838	0.493	2	2.681		22123002	0.688	1	0
22091838	0.507	1	0		22123002	0.708	1	0
22091838	0.521	1	0		22123002	0.75	1	0
22091838	0.535	2	1.631		22123002	0.771	1	0
22091838	0.549	1	0		22123002	0.792	1	0
22091838	0.563	1	0		22123002	0.854	1	0
22091838	0.577	1	0		22123002	0.875	1	0
22091838	0.606	1	0		22123002	0.896	1	0
22091838	0.62	1	0		22123002	0.917	1	0
22091838	0.634	1	0		22123002	0.938	1	0
22091838	0.648	1	0		22123002	0.958	1	0
22091838	0.662	1	0		22123002	0.979	1	0
22091838	0.676	1	0		22123003	0.027	1	0
22091838	0.69	1	0		22123003	0.054	1	0
22091838	0.704	1	0		22123003	0.135	1	0
22091838	0.718	1	0		22123003	0.162	1	0
22091838	0.732	1	0		22123003	0.243	1	0
22091838	0.775	1	0		22123003	0.27	1	0
22091838	0.803	1	0		22123003	0.324	1	0
22091838	0.817	1	0		22123003	0.432	1	0
22091838	0.831	1	0		22123003	0.459	1	0
22091838	0.845	2	1.039		22123003	0.595	1	0
22091838	0.859	1	0		22123003	0.676	1	0
22091838	0.873	2	1.069		22123003	0.703	1	0
22091838	0.887	1	0		22123003	0.757	1	0
22091838	0.901	1	0		22123003	0.784	1	0
22091838	0.915	1	0		22123003	0.811	1	0
22091838	0.93	1	0		22123003	0.838	1	0
22091838	0.944	1	0		22123003	0.865	1	0
22091838	0.958	1	0		22123003	0.892	1	0
22091838	0.972	1	0		22123003	0.946	1	0
22091841	0.02	1	0		22123004	0.02	1	0
22091841	0.039	1	0		22123004	0.039	1	0
22091841	0.059	2	7.715		22123004	0.059	1	0
22091841	0.078	1	0		22123004	0.078	1	0
22091841	0.098	2	2.231		22123004	0.098	1	0
[truncated: 2,451 more rows]

## Sheet: Supplementary Fig.31
Loci	Replication speed
[truncated: 10 more rows]
